# Supplementary material for: Triaqua­(1,10-phenanthroline-2,9-dicarboxyl­ato)cobalt(II) dihydrate
Source: Acta Crystallogr Sect E Struct Rep Online. 2010 Mar 6;66(Pt 4):m372–3. doi: 10.1107/S1600536810007567 (PMC2983888; doi:10.1107/S1600536810007567)
Supplement: Supplementary file 1 [file e-66-0m372-sup1.cif]

##############################################################################
###                                                                        ###
###        Electronic paper (Acta Crystallographica Section E)             ###
###                                                                        ###
##############################################################################
#                                                                            #
# This CIF contains the data in a paper accepted for publication in Acta     #
# Crystallographica Section E. It conforms to the requirements of Notes      #
# for Authors for Section E, and has been peer reviewed under the auspices   #
# of the IUCr Commission on Journals.                                        #
#                                                                            #
# Full details of the Crystallographic Information File format               #
# are given in the paper "The Crystallographic Information File (CIF):       #
# a New Standard Archive File for Crystallography" by S. R. Hall, F. H.      #
# Allen and I. D. Brown [Acta Cryst. (1991), A47, 655-685].                  #
#                                                                            #
# The current version of the core CIF dictionary is obtainable from          #
# ftp://ftp.iucr.org/pub/cif_core.dic. The current version number is 2.4.    #
#                                                                            #
# Software is freely available for graphical display of the structure(s) in  #
# this CIF.  For information consult the CIF home page http://www.iucr.org/  #
# cif/home.html                                                              #
#                                                                            #
# This file may be used for bona fide research purposes within the           #
# scientific community so long as proper attribution is given to the journal # 
# article from which it was obtained.                                        #
#                                                                            #
##############################################################################
                                             
data_I
_audit_creation_method     SHELXL-97
_chemical_name_systematic
;
Triaqua(1,10-phenanthroline-2,9-dicarboxylato)cobalt(II) dihydrate
;
_chemical_name_common     ?
_chemical_formula_moiety     'C14 H12 Co N2 O7, 2(H2 O)'
_chemical_formula_sum     'C14 H16 Co N2 O9'
_chemical_formula_iupac     '[Co (C14 H6 N2 O4) (H2 O)3], 2H2 O'
_chemical_formula_weight     415.22
_chemical_melting_point     ?
_symmetry_cell_setting     Orthorhombic
_symmetry_space_group_name_H-M     'F d d d'
_symmetry_space_group_name_Hall     '-F 2uv 2vw'
loop_
    _symmetry_equiv_pos_as_xyz
    'x, y, z'
    '-x+3/4, -y+3/4, z'
    '-x+3/4, y, -z+3/4'
    'x, -y+3/4, -z+3/4'
    'x, y+1/2, z+1/2'
    '-x+3/4, -y+5/4, z+1/2'
    '-x+3/4, y+1/2, -z+5/4'
    'x, -y+5/4, -z+5/4'
    'x+1/2, y, z+1/2'
    '-x+5/4, -y+3/4, z+1/2'
    '-x+5/4, y, -z+5/4'
    'x+1/2, -y+3/4, -z+5/4'
    'x+1/2, y+1/2, z'
    '-x+5/4, -y+5/4, z'
    '-x+5/4, y+1/2, -z+3/4'
    'x+1/2, -y+5/4, -z+3/4'
    '-x, -y, -z'
    'x-3/4, y-3/4, -z'
    'x-3/4, -y, z-3/4'
    '-x, y-3/4, z-3/4'
    '-x, -y+1/2, -z+1/2'
    'x-3/4, y-1/4, -z+1/2'
    'x-3/4, -y+1/2, z-1/4'
    '-x, y-1/4, z-1/4'
    '-x+1/2, -y, -z+1/2'
    'x-1/4, y-3/4, -z+1/2'
    'x-1/4, -y, z-1/4'
    '-x+1/2, y-3/4, z-1/4'
    '-x+1/2, -y+1/2, -z'
    'x-1/4, y-1/4, -z'
    'x-1/4, -y+1/2, z-3/4'
    '-x+1/2, y-1/4, z-3/4'
_cell_length_a     7.4093(5)
_cell_length_b     18.9267(17)
_cell_length_c     46.609(4)
_cell_angle_alpha     90.00
_cell_angle_beta     90.00
_cell_angle_gamma     90.00
_cell_volume     6536.1(9)
_cell_formula_units_Z     16
_cell_measurement_reflns_used     2624
_cell_measurement_theta_min     2.98
_cell_measurement_theta_max     25.15
_cell_measurement_temperature     296(2)
_exptl_crystal_description     block
_exptl_crystal_colour     yellow
_exptl_crystal_size_max     0.20
_exptl_crystal_size_mid     0.19
_exptl_crystal_size_min     0.17
_exptl_crystal_density_diffrn     1.688
_exptl_crystal_density_meas     ?
_exptl_crystal_density_method     'not measured'
_exptl_crystal_F_000     3408
_exptl_absorpt_coefficient_mu     1.105
_exptl_absorpt_correction_type     none
_exptl_absorpt_process_details     ?
_exptl_absorpt_correction_T_min     ?
_exptl_absorpt_correction_T_max     ?
_exptl_special_details
;
;
_diffrn_ambient_temperature     296(2)
_diffrn_radiation_type     MoK\a
_diffrn_radiation_wavelength     0.71073
_diffrn_radiation_source     'fine-focus sealed tube'
_diffrn_radiation_monochromator     graphite
_diffrn_measurement_device_type     'Bruker APEXII CCD'
_diffrn_measurement_method     '\f and \w scans'
_diffrn_detector_area_resol_mean     ?
_diffrn_reflns_number     9724
_diffrn_reflns_av_R_equivalents     0.0317
_diffrn_reflns_av_sigmaI/netI     0.0223
_diffrn_reflns_theta_min     1.75
_diffrn_reflns_theta_max     27.45
_diffrn_reflns_theta_full     27.45
_diffrn_measured_fraction_theta_max     0.996
_diffrn_measured_fraction_theta_full     0.996
_diffrn_reflns_limit_h_min     -9
_diffrn_reflns_limit_h_max     9
_diffrn_reflns_limit_k_min     -24
_diffrn_reflns_limit_k_max     23
_diffrn_reflns_limit_l_min     -45
_diffrn_reflns_limit_l_max     60
_diffrn_standards_number     0
_diffrn_standards_interval_count     ?
_diffrn_standards_interval_time     ?
_diffrn_standards_decay_%     ?
_refine_special_details
;
Refinement of <i>F</i>^2^ against ALL reflections. The weighted <i>R</i>-factor
wR and goodness of fit <i>S</i> are based on <i>F</i>^2^, conventional
<i>R</i>-factors <i>R</i> are based on <i>F</i>, with <i>F</i> set to zero for
negative <i>F</i>^2^. The threshold expression of <i>F</i>^2^ >
\s(<i>F</i>^2^) is used only for calculating <i>R</i>-factors(gt) etc. and is
not relevant to the choice of reflections for refinement. <i>R</i>-factors
based on <i>F</i>^2^ are statistically about twice as large as those based on
<i>F</i>, and <i>R</i>- factors based on ALL data will be even larger.
;
_reflns_number_total     1877
_reflns_number_gt     1520
_reflns_threshold_expression     I>2sigma(I)
_refine_ls_structure_factor_coef     Fsqd
_refine_ls_matrix_type     full
_refine_ls_R_factor_all     0.0462
_refine_ls_R_factor_gt     0.0350
_refine_ls_wR_factor_gt     0.0914
_refine_ls_wR_factor_ref     0.0981
_refine_ls_goodness_of_fit_ref     1.056
_refine_ls_restrained_S_all     1.061
_refine_ls_number_reflns     1877
_refine_ls_number_parameters     132
_refine_ls_number_restraints     2
_refine_ls_hydrogen_treatment     mixed
_refine_ls_weighting_scheme     calc
_refine_ls_weighting_details
        'calc w=1/[\s^2^(Fo^2^)+(0.0494P)^2^+16.2882P] where P=(Fo^2^+2Fc^2^)/3'
_atom_sites_solution_hydrogens     geom
_atom_sites_solution_primary     direct
_atom_sites_solution_secondary     difmap
_refine_ls_shift/su_max     0.001
_refine_ls_shift/su_mean     0.000
_refine_diff_density_max     0.957
_refine_diff_density_min     -0.459
_refine_ls_extinction_method     none
_refine_ls_extinction_coef     ?
loop_
    _atom_type_symbol
    _atom_type_description
    _atom_type_scat_dispersion_real
    _atom_type_scat_dispersion_imag
    _atom_type_scat_source
    'C' 'C' 0.0033 0.0016
                         'International Tables Vol C Tables 4.2.6.8 and 6.1.1.4'
    'H' 'H' 0.0000 0.0000
                         'International Tables Vol C Tables 4.2.6.8 and 6.1.1.4'
    'N' 'N' 0.0061 0.0033
                         'International Tables Vol C Tables 4.2.6.8 and 6.1.1.4'
    'O' 'O' 0.0106 0.0060
                         'International Tables Vol C Tables 4.2.6.8 and 6.1.1.4'
    'Co' 'Co' 0.3494 0.9721
                         'International Tables Vol C Tables 4.2.6.8 and 6.1.1.4'
_computing_data_collection     '<i>SMART</i> (Bruker, 1997)'
_computing_cell_refinement     '<i>SAINT</i> (Bruker, 1997)'
_computing_data_reduction     '<i>SAINT</i> (Bruker, 1997)'
_computing_structure_solution     '<i>SHELXS97</i> (Sheldrick, 2008)'
_computing_structure_refinement     '<i>SHELXL97</i> (Sheldrick, 2008)'
_computing_molecular_graphics     '<i>SHELXTL</i> (Sheldrick, 2008)'
_computing_publication_material     '<i>publCIF</i> (Westrip, 2010)'
loop_
    _atom_site_type_symbol
    _atom_site_label
    _atom_site_fract_x
    _atom_site_fract_y
    _atom_site_fract_z
    _atom_site_U_iso_or_equiv
    _atom_site_adp_type
    _atom_site_calc_flag
    _atom_site_refinement_flags
    _atom_site_occupancy
    _atom_site_disorder_assembly
    _atom_site_disorder_group
    Co Co1 0.8750 0.8750 0.575281(8) 0.02703(15) Uani d S 1 . .
    C C1 0.5006(3) 0.79758(12) 0.56914(5) 0.0303(5) Uani d . 1 . .
    C C2 0.5619(3) 0.81188(11) 0.53888(5) 0.0286(5) Uani d . 1 . .
    C C3 0.4668(3) 0.79146(13) 0.51428(5) 0.0369(5) Uani d . 1 . .
    H H3 0.3573 0.7678 0.5160 0.044 Uiso calc R 1 . .
    C C4 0.5356(4) 0.80639(13) 0.48763(5) 0.0403(6) Uani d . 1 . .
    H H4 0.4723 0.7936 0.4712 0.048 Uiso calc R 1 . .
    C C5 0.7025(3) 0.84111(12) 0.48536(5) 0.0336(5) Uani d . 1 . .
    C C6 0.7884(3) 0.85853(11) 0.51113(4) 0.0283(5) Uani d . 1 . .
    C C7 0.7938(4) 0.85890(13) 0.45911(5) 0.0426(6) Uani d . 1 . .
    H H7 0.7394 0.8479 0.4417 0.051 Uiso calc R 1 . .
    H H3A 0.953(3) 0.8937(8) 0.6302(4) 0.063(10) Uiso d . 1 . .
    H H5A 0.8692 0.7242 0.6386 0.075 Uiso d RD 1 . .
    H H5B 0.8592 0.6518 0.6227 0.075 Uiso d PRD 0.50 . .
    H H5B' 0.7138 0.7061 0.6221 0.075 Uiso d PR 0.50 . .
    H H4A 1.088(5) 0.7728(17) 0.5770(7) 0.049(10) Uiso d . 1 . .
    H H4B 0.955(5) 0.7546(18) 0.5909(8) 0.060(11) Uiso d . 1 . .
    N N6 0.7184(2) 0.84503(10) 0.53724(4) 0.0274(4) Uani d . 1 . .
    O O1 0.6029(2) 0.82142(9) 0.58824(4) 0.0380(4) Uani d . 1 . .
    O O2 0.3589(2) 0.76361(11) 0.57280(4) 0.0446(5) Uani d . 1 . .
    O O3 0.8750 0.8750 0.61974(5) 0.0459(7) Uani d S 1 . .
    O O4 0.9892(3) 0.77204(10) 0.57658(4) 0.0359(4) Uani d . 1 . .
    O O5 0.8336(4) 0.69890(11) 0.62306(5) 0.0670(7) Uani d D 1 . .
loop_
    _atom_site_aniso_label
    _atom_site_aniso_U_11
    _atom_site_aniso_U_22
    _atom_site_aniso_U_33
    _atom_site_aniso_U_12
    _atom_site_aniso_U_13
    _atom_site_aniso_U_23
    Co1 0.0278(3) 0.0337(3) 0.0196(2) -0.00067(18) 0.000 0.000
    C1 0.0231(11) 0.0333(12) 0.0344(12) 0.0020(9) 0.0013(9) -0.0046(9)
    C2 0.0256(11) 0.0298(11) 0.0305(11) 0.0043(9) -0.0041(9) -0.0060(8)
    C3 0.0325(13) 0.0401(13) 0.0382(13) -0.0006(10) -0.0095(10) -0.0084(10)
    C4 0.0463(15) 0.0418(14) 0.0328(13) 0.0055(11) -0.0153(11) -0.0087(10)
    C5 0.0438(14) 0.0321(12) 0.0248(11) 0.0101(11) -0.0069(9) -0.0048(9)
    C6 0.0313(12) 0.0296(11) 0.0239(10) 0.0057(9) -0.0010(9) -0.0015(8)
    C7 0.0637(17) 0.0412(14) 0.0228(11) 0.0069(12) -0.0065(11) -0.0037(9)
    N6 0.0261(9) 0.0320(9) 0.0241(9) 0.0013(8) -0.0014(7) -0.0023(7)
    O1 0.0327(9) 0.0544(10) 0.0268(8) -0.0075(8) 0.0024(7) -0.0060(7)
    O2 0.0304(10) 0.0550(11) 0.0483(11) -0.0086(8) 0.0052(8) -0.0053(8)
    O3 0.0490(16) 0.0680(17) 0.0206(11) -0.0285(14) 0.000 0.000
    O4 0.0312(11) 0.0403(10) 0.0363(10) 0.0012(8) -0.0012(8) 0.0004(8)
    O5 0.1009(19) 0.0418(11) 0.0582(13) -0.0027(12) 0.0008(13) -0.0004(10)
_geom_special_details
;
All esds (except the esd in the dihedral angle between two l.s. planes) are
estimated using the full covariance matrix. The cell esds are taken into
account individually in the estimation of esds in distances, angles and
torsion angles; correlations between esds in cell parameters are only used
when they are defined by crystal symmetry. An approximate (isotropic)
treatment of cell esds is used for estimating esds involving l.s. planes.
;
loop_
    _geom_bond_atom_site_label_1
    _geom_bond_atom_site_label_2
    _geom_bond_site_symmetry_2
    _geom_bond_distance
    _geom_bond_publ_flag
    Co1 O3 . 2.072(2) ?
    Co1 O4 . 2.1254(19) ?
    Co1 O4 2_665 2.1254(19) ?
    Co1 N6 2_665 2.1936(18) ?
    Co1 N6 . 2.1936(18) ?
    Co1 O1 . 2.3364(16) ?
    Co1 O1 2_665 2.3364(16) ?
    C1 O2 . 1.243(3) ?
    C1 O1 . 1.253(3) ?
    C1 C2 . 1.506(3) ?
    C2 N6 . 1.320(3) ?
    C2 C3 . 1.400(3) ?
    C3 C4 . 1.372(4) ?
    C3 H3 . 0.9300 ?
    C4 C5 . 1.404(4) ?
    C4 H4 . 0.9300 ?
    C5 C6 . 1.399(3) ?
    C5 C7 . 1.438(3) ?
    C6 N6 . 1.348(3) ?
    C6 C6 2_665 1.426(5) ?
    C7 C7 2_665 1.349(6) ?
    C7 H7 . 0.9300 ?
    O3 H3A . 0.837(17) ?
    O4 H4A . 0.74(4) ?
    O4 H4B . 0.79(4) ?
    O5 H5A . 0.9066 ?
    O5 H5B . 0.9119 ?
    O5 H5B' . 0.8988 ?
loop_
    _geom_angle_atom_site_label_1
    _geom_angle_atom_site_label_2
    _geom_angle_atom_site_label_3
    _geom_angle_site_symmetry_1
    _geom_angle_site_symmetry_3
    _geom_angle
    _geom_angle_publ_flag
    O3 Co1 O4 . . 88.37(5) ?
    O3 Co1 O4 . 2_665 88.37(5) ?
    O4 Co1 O4 . 2_665 176.75(11) ?
    O3 Co1 N6 . 2_665 143.92(5) ?
    O4 Co1 N6 . 2_665 92.83(8) ?
    O4 Co1 N6 2_665 2_665 89.80(7) ?
    O3 Co1 N6 . . 143.92(5) ?
    O4 Co1 N6 . . 89.80(7) ?
    O4 Co1 N6 2_665 . 92.83(8) ?
    N6 Co1 N6 2_665 . 72.16(10) ?
    O3 Co1 O1 . . 75.02(4) ?
    O4 Co1 O1 . . 86.46(8) ?
    O4 Co1 O1 2_665 . 92.69(7) ?
    N6 Co1 O1 2_665 . 141.06(6) ?
    N6 Co1 O1 . . 68.91(6) ?
    O3 Co1 O1 . 2_665 75.02(4) ?
    O4 Co1 O1 . 2_665 92.69(7) ?
    O4 Co1 O1 2_665 2_665 86.46(8) ?
    N6 Co1 O1 2_665 2_665 68.91(6) ?
    N6 Co1 O1 . 2_665 141.06(6) ?
    O1 Co1 O1 . 2_665 150.03(8) ?
    O2 C1 O1 . . 126.8(2) ?
    O2 C1 C2 . . 118.4(2) ?
    O1 C1 C2 . . 114.7(2) ?
    N6 C2 C3 . . 121.7(2) ?
    N6 C2 C1 . . 113.83(18) ?
    C3 C2 C1 . . 124.5(2) ?
    C4 C3 C2 . . 119.8(2) ?
    C4 C3 H3 . . 120.1 ?
    C2 C3 H3 . . 120.1 ?
    C3 C4 C5 . . 119.5(2) ?
    C3 C4 H4 . . 120.3 ?
    C5 C4 H4 . . 120.3 ?
    C6 C5 C4 . . 116.5(2) ?
    C6 C5 C7 . . 117.5(2) ?
    C4 C5 C7 . . 126.0(2) ?
    N6 C6 C5 . . 123.7(2) ?
    N6 C6 C6 . 2_665 115.43(12) ?
    C5 C6 C6 . 2_665 120.83(14) ?
    C7 C7 C5 2_665 . 121.69(15) ?
    C7 C7 H7 2_665 . 119.2 ?
    C5 C7 H7 . . 119.2 ?
    C2 N6 C6 . . 118.72(18) ?
    C2 N6 Co1 . . 122.73(14) ?
    C6 N6 Co1 . . 118.50(15) ?
    C1 O1 Co1 . . 119.62(15) ?
    Co1 O3 H3A . . 125.6(15) ?
    Co1 O4 H4A . . 112(3) ?
    Co1 O4 H4B . . 106(2) ?
    H4A O4 H4B . . 108(3) ?
    H5A O5 H5B . . 118.1 ?
    H5A O5 H5B' . . 104.2 ?
    H5B O5 H5B' . . 110.7 ?
loop_
    _geom_torsion_atom_site_label_1
    _geom_torsion_atom_site_label_2
    _geom_torsion_atom_site_label_3
    _geom_torsion_atom_site_label_4
    _geom_torsion_site_symmetry_1
    _geom_torsion_site_symmetry_2
    _geom_torsion_site_symmetry_3
    _geom_torsion_site_symmetry_4
    _geom_torsion
    _geom_torsion_publ_flag
    O2 C1 C2 N6 . . . . -176.6(2) ?
    O1 C1 C2 N6 . . . . 2.6(3) ?
    O2 C1 C2 C3 . . . . 2.2(3) ?
    O1 C1 C2 C3 . . . . -178.6(2) ?
    N6 C2 C3 C4 . . . . -0.5(4) ?
    C1 C2 C3 C4 . . . . -179.2(2) ?
    C2 C3 C4 C5 . . . . 1.0(4) ?
    C3 C4 C5 C6 . . . . -0.1(3) ?
    C3 C4 C5 C7 . . . . 178.5(2) ?
    C4 C5 C6 N6 . . . . -1.3(3) ?
    C7 C5 C6 N6 . . . . 179.9(2) ?
    C4 C5 C6 C6 . . . 2_665 177.6(2) ?
    C7 C5 C6 C6 . . . 2_665 -1.2(4) ?
    C6 C5 C7 C7 . . . 2_665 0.1(4) ?
    C4 C5 C7 C7 . . . 2_665 -178.6(3) ?
    C3 C2 N6 C6 . . . . -0.9(3) ?
    C1 C2 N6 C6 . . . . 178.00(18) ?
    C3 C2 N6 Co1 . . . . -178.11(16) ?
    C1 C2 N6 Co1 . . . . 0.7(3) ?
    C5 C6 N6 C2 . . . . 1.8(3) ?
    C6 C6 N6 C2 2_665 . . . -177.2(2) ?
    C5 C6 N6 Co1 . . . . 179.17(16) ?
    C6 C6 N6 Co1 2_665 . . . 0.2(3) ?
    O3 Co1 N6 C2 . . . . -2.8(2) ?
    O4 Co1 N6 C2 . . . . 84.14(17) ?
    O4 Co1 N6 C2 2_665 . . . -93.94(17) ?
    N6 Co1 N6 C2 2_665 . . . 177.2(2) ?
    O1 Co1 N6 C2 . . . . -2.14(16) ?
    O1 Co1 N6 C2 2_665 . . . 178.19(14) ?
    O3 Co1 N6 C6 . . . . 179.93(11) ?
    O4 Co1 N6 C6 . . . . -93.11(16) ?
    O4 Co1 N6 C6 2_665 . . . 88.81(16) ?
    N6 Co1 N6 C6 2_665 . . . -0.07(11) ?
    O1 Co1 N6 C6 . . . . -179.40(17) ?
    O1 Co1 N6 C6 2_665 . . . 0.9(2) ?
    O2 C1 O1 Co1 . . . . 174.59(19) ?
    C2 C1 O1 Co1 . . . . -4.5(3) ?
    O3 Co1 O1 C1 . . . . -176.70(18) ?
    O4 Co1 O1 C1 . . . . -87.44(18) ?
    O4 Co1 O1 C1 2_665 . . . 95.71(18) ?
    N6 Co1 O1 C1 2_665 . . . 2.7(2) ?
    N6 Co1 O1 C1 . . . . 3.71(16) ?
    O1 Co1 O1 C1 2_665 . . . -176.70(18) ?
loop_
    _geom_hbond_atom_site_label_D
    _geom_hbond_atom_site_label_H
    _geom_hbond_atom_site_label_A
    _geom_hbond_site_symmetry_A
    _geom_hbond_distance_DH
    _geom_hbond_distance_HA
    _geom_hbond_distance_DA
    _geom_hbond_angle_DHA
    O3 H3A O1 12_565 0.837(17) 1.957(16) 2.778(2) 167(2)
    O5 H5A O2 11 0.91 1.95 2.837(3) 163.8
    O5 H5B O5 8 0.91 1.93 2.803(4) 161.0
    O5 H5B' O5 11 0.90 2.22 3.096(6) 165.0
    O4 H4A O2 1_655 0.74(4) 2.02(4) 2.750(3) 171(4)
    O4 H4B O5 . 0.79(4) 2.04(4) 2.818(3) 169(3)
data_global
_journal_date_recd_electronic     2010-01-27
_journal_date_accepted     2010-02-27
_journal_name_full     'Acta Crystallographica, Section E'
_journal_year     2010
_journal_volume     66
_journal_issue      4
_journal_page_first     m372
_journal_page_last     m373
_journal_paper_category     QM
_journal_coeditor_code     HG2639
_publ_contact_author_name     'Jing-Zhong Gu'
_publ_contact_author_address
;
State Key Laboratory of Applied Organic Chemistry and College of Chemistry and
Chemical Engineering, Lanzhou University
Lanzhou
Gansu
730000
China
;
_publ_contact_author_email     gujzh@lzu.edu.cn
_publ_contact_author_fax     '+8609318912582'
_publ_contact_author_phone     '+86013669346948'
_publ_section_title
;
Triaqua(1,10-phenanthroline-2,9-dicarboxylato)cobalt(II) dihydrate
;
loop_
    _publ_author_name
    _publ_author_footnote
    _publ_author_address
    'Shi, Zi-Fa' .
;
State Key Laboratory of Applied Organic Chemistry and College of Chemistry and
Chemical Engineering, Lanzhou University
Lanzhou
Gansu 730000
People's Republic of China
;
    'Gao, Zhu-Qing' .
;
School of Chemistry and Biology Engineering, Taiyuan University of Science and
Technology, Taiyuan 030021, People's Republic of China
;
    'Gu, Jin-Zhong' .
;
State Key Laboratory of Applied Organic Chemistry and College of Chemistry and
Chemical Engineering, Lanzhou University
Lanzhou
Gansu 730000
People's Republic of China
;
