# Supplementary material for: Triaqua­(1,10-phenanthroline-2,9-dicarboxyl­ato)cobalt(II) dihydrate
Source: Acta Crystallogr Sect E Struct Rep Online. 2010 Mar 6;66(Pt 4):m372–3. doi: 10.1107/S1600536810007567 (PMC2983888; doi:10.1107/S1600536810007567)
Supplement: Supplementary file 2 [file e-66-0m372-Isup2.hkl]

# 
# h,k,l, Fc-squared, Fo-squared, sigma(Fo-squared) and status flag 
# 
data_I
_shelx_title ' Fddd in Fddd' 
_shelx_refln_list_code          4 
_shelx_F_calc_maximum      906.93 
_exptl_crystal_F_000      3408.00 
_reflns_d_resolution_high  0.7708 
 
loop_ 
 _symmetry_equiv_pos_as_xyz 
 'x, y, z' 
 '-x+3/4, -y+3/4, z' 
 '-x+3/4, y, -z+3/4' 
 'x, -y+3/4, -z+3/4' 
 'x, y+1/2, z+1/2' 
 '-x+3/4, -y+5/4, z+1/2' 
 '-x+3/4, y+1/2, -z+5/4' 
 'x, -y+5/4, -z+5/4' 
 'x+1/2, y, z+1/2' 
 '-x+5/4, -y+3/4, z+1/2' 
 '-x+5/4, y, -z+5/4' 
 'x+1/2, -y+3/4, -z+5/4' 
 'x+1/2, y+1/2, z' 
 '-x+5/4, -y+5/4, z' 
 '-x+5/4, y+1/2, -z+3/4' 
 'x+1/2, -y+5/4, -z+3/4' 
 '-x, -y, -z' 
 'x-3/4, y-3/4, -z' 
 'x-3/4, -y, z-3/4' 
 '-x, y-3/4, z-3/4' 
 '-x, -y+1/2, -z+1/2' 
 'x-3/4, y-1/4, -z+1/2' 
 'x-3/4, -y+1/2, z-1/4' 
 '-x, y-1/4, z-1/4' 
 '-x+1/2, -y, -z+1/2' 
 'x-1/4, y-3/4, -z+1/2' 
 'x-1/4, -y, z-1/4' 
 '-x+1/2, y-3/4, z-1/4' 
 '-x+1/2, -y+1/2, -z' 
 'x-1/4, y-1/4, -z' 
 'x-1/4, -y+1/2, z-3/4' 
 '-x+1/2, y-1/4, z-3/4' 
 
_cell_length_a     7.4093 
_cell_length_b    18.9267 
_cell_length_c    46.6086 
_cell_angle_alpha  90.000 
_cell_angle_beta   90.000 
_cell_angle_gamma  90.000 
 
_shelx_F_squared_multiplier     1.000 
 
loop_ 
 _refln_index_h 
 _refln_index_k 
 _refln_index_l 
 _refln_F_squared_calc 
 _refln_F_squared_meas 
 _refln_F_squared_sigma 
 _refln_observed_status 
   4   0   0    14391.89     9917.31    446.88 o 
   8   0   0    19698.57    18158.82    962.51 o 
   2   2   0    29583.16    28936.90    670.80 o 
   6   2   0    36438.82    40087.50    742.04 o 
   0   4   0   157768.98   173627.91   1051.85 o 
   4   4   0    47260.58    45028.91    661.03 o 
   8   4   0      963.47     1496.05    278.74 o 
   2   6   0   316163.41   328273.22   2023.12 o 
   6   6   0    22645.43    20448.29    517.35 o 
   0   8   0    20941.54    16010.77    224.48 o 
   4   8   0    52496.38    57458.10    937.75 o 
   8   8   0    12621.75    14967.54   1026.97 o 
   2  10   0   329499.06   330721.53   1786.22 o 
   6  10   0     5700.60     5604.05    410.15 o 
   0  12   0    97822.52    94364.77   1208.28 o 
   4  12   0     6390.50     6389.20    347.31 o 
   8  12   0     6844.51     6226.09   1310.56 o 
   2  14   0    11338.31    12007.41    290.02 o 
   6  14   0     3992.74     6079.14    470.69 o 
   0  16   0    20362.86    19170.32    498.00 o 
   4  16   0    42303.60    41556.73   1228.92 o 
   2  18   0    16142.91    16771.84    386.74 o 
   6  18   0     4593.25     5339.19    471.07 o 
   0  20   0      171.04      223.44    240.63 o 
   4  20   0    17398.06    17870.05    694.18 o 
   2  22   0     6157.50     6075.96    440.49 o 
   0  24   0      203.18      -68.75    249.22 o 
   1   1   1   120634.46   116903.34   1575.33 o 
   3   1   1      537.21      977.42     62.96 o 
   5   1   1       11.77      -24.00     44.57 o 
   7   1   1      278.59      146.50     71.29 o 
   9   1   1       62.09       58.70    196.86 o 
   1   3   1     6892.78     8323.49    117.32 o 
   3   3   1     1992.52     2609.63     86.02 o 
   5   3   1     5990.91     6704.66    159.54 o 
   7   3   1      542.24      704.98    110.61 o 
   9   3   1      621.30      363.61    253.52 o 
   1   5   1   599727.44   630908.31   1930.22 o 
   3   5   1     1259.67      848.19     52.12 o 
   5   5   1      547.29     1063.84     85.79 o 
   7   5   1      702.92     1305.91    210.77 o 
   9   5   1       18.68       42.62    166.69 o 
   1   7   1     9076.06     8266.30     97.67 o 
   3   7   1     2949.82     2117.48     70.91 o 
   5   7   1       32.37       37.91     57.68 o 
   7   7   1      900.18     1099.69    176.41 o 
   9   7   1        4.03      -20.35    153.02 o 
   1   9   1    25316.57    27973.45    174.23 o 
   3   9   1       37.78      135.57     34.85 o 
   5   9   1      186.02      212.30     66.26 o 
   7   9   1       13.13      -99.60    118.82 o 
   1  11   1    17977.70    17454.02    157.99 o 
   3  11   1     2265.48     2399.60    113.70 o 
   5  11   1     2454.83     2743.70    166.85 o 
   7  11   1       40.26       48.32    125.24 o 
   1  13   1     1847.49     2287.24     69.01 o 
   3  13   1     1677.35     1878.46    113.36 o 
   5  13   1      998.89     1170.26    170.19 o 
   7  13   1       84.18       94.85    143.01 o 
   1  15   1      685.47     1018.22     69.33 o 
   3  15   1    39266.93    39901.15    564.85 o 
   5  15   1     1445.34     1487.41    190.36 o 
   7  15   1      709.45      407.47    181.97 o 
   1  17   1     3195.69     3113.61    127.29 o 
   3  17   1      168.57       65.03     81.54 o 
   5  17   1      897.09      904.86    179.69 o 
   1  19   1      126.95      174.70     83.31 o 
   3  19   1     2032.15     2149.16    208.39 o 
   5  19   1       34.87     -132.72    132.72 o 
   1  21   1        7.06       35.81    109.51 o 
   3  21   1     2728.43     3035.14    275.99 o 
   1  23   1      487.20      349.33    147.38 o 
   3  23   1      122.80     -154.69    209.05 o 
   2   0   2   281649.69   285513.13   2102.14 o 
   6   0   2    29307.97    27145.27    481.74 o 
   0   2   2   476116.69   448766.03   9173.93 o 
   2   2   2    90994.66    93711.52    465.98 o 
   4   2   2    59407.65    62567.99    477.07 o 
   6   2   2     3560.81     3738.90    141.41 o 
   8   2   2    13823.89    15750.63    700.84 o 
   2   4   2    11240.92    10889.01    147.97 o 
   4   4   2     1934.33     2331.15     89.96 o 
   6   4   2    20946.86    21484.81    374.64 o 
   8   4   2     1574.70     1271.44    231.13 o 
   0   6   2    22191.94    20483.75    183.96 o 
   2   6   2    39966.55    42647.43    339.81 o 
   4   6   2    83512.14    82277.41    500.49 o 
   6   6   2     5374.95     5480.82    207.20 o 
   8   6   2     1723.49     1426.62    201.76 o 
   2   8   2   147234.28   146211.16    670.32 o 
   4   8   2       97.67      175.11     55.80 o 
   6   8   2    27671.51    29510.06    577.38 o 
   8   8   2       89.80       41.98    140.28 o 
   0  10   2    97454.13    97249.20    597.37 o 
   2  10   2   137063.27   150516.03    624.91 o 
   4  10   2    10912.77    10669.50    215.56 o 
   6  10   2      704.15      707.54    149.47 o 
   8  10   2     9089.34     8386.81    672.31 o 
   2  12   2    59622.56    59112.22    401.48 o 
   4  12   2     2847.95     2986.39    196.65 o 
   6  12   2     7529.80     7244.68    333.86 o 
   8  12   2      460.49      387.89    177.87 o 
   0  14   2     1187.66     1161.39     84.55 o 
   2  14   2     4636.96     5203.60    144.11 o 
   4  14   2    10268.28    11247.63    330.18 o 
   6  14   2      779.97      624.85    173.90 o 
   2  16   2    12675.52    12475.07    319.03 o 
   4  16   2      844.12      669.55    148.55 o 
   6  16   2     5074.31     4677.94    306.16 o 
   0  18   2    29305.30    29807.78    567.02 o 
   2  18   2      101.78       41.40     69.65 o 
   4  18   2    15781.61    15660.08    439.13 o 
   6  18   2      129.87       72.01    155.21 o 
   2  20   2     2335.09     2171.83    158.56 o 
   4  20   2     8919.64     8096.06    350.64 o 
   0  22   2     3565.89     3910.26    442.58 o 
   2  22   2       11.62       -9.55    118.95 o 
   4  22   2     2902.84     2585.28    288.15 o 
   2  24   2     2844.17     2689.88    558.60 o 
   1   1   3    43218.14    48306.31    694.36 o 
   3   1   3     5338.33     3923.81    117.16 o 
   5   1   3      215.30      396.35     58.29 o 
   7   1   3     8016.91     8872.98    231.75 o 
   9   1   3      185.87      -60.16    266.41 o 
   1   3   3    46853.68    52327.44    411.52 o 
   3   3   3   146568.59   152619.05   1256.75 o 
   5   3   3    25177.07    26432.52    306.94 o 
   7   3   3    14727.63    14733.82    389.13 o 
   9   3   3     1261.67     1139.01    233.09 o 
   1   5   3   305326.59   318402.31    940.51 o 
   3   5   3      201.63      105.60     33.93 o 
   5   5   3    12835.36    13018.80    237.61 o 
   7   5   3     2247.89     2213.74    161.41 o 
   9   5   3      310.47      409.64    186.58 o 
   1   7   3   152769.11   150127.56    525.27 o 
   3   7   3      436.26      478.14     42.06 o 
   5   7   3    20071.06    20797.36    312.53 o 
   7   7   3     4669.30     4266.52    269.66 o 
   9   7   3     2779.06     2750.80    266.64 o 
   1   9   3    59180.28    59162.62    284.86 o 
   3   9   3     3846.38     4066.46    135.73 o 
   5   9   3     4352.59     4128.23    217.97 o 
   7   9   3      317.20      501.42    152.61 o 
   1  11   3      203.45      101.24     31.37 o 
   3  11   3    34362.79    35397.69    418.94 o 
   5  11   3     4047.11     3633.56    185.42 o 
   7  11   3      270.82      507.72    161.53 o 
   1  13   3    15334.03    15436.74    163.25 o 
   3  13   3    35553.91    35999.73    385.82 o 
   5  13   3    15264.02    14630.02    595.40 o 
   7  13   3     2898.90     3113.23    284.06 o 
   1  15   3      431.17      482.21     57.93 o 
   3  15   3    48373.15    46846.68    779.96 o 
   5  15   3      341.66      320.32    136.76 o 
   7  15   3      168.79      232.66    167.09 o 
   1  17   3     3158.97     3335.25    169.86 o 
   3  17   3     8097.91     8287.71    244.14 o 
   5  17   3      315.56      204.22    141.76 o 
   1  19   3     3535.61     3593.44    176.01 o 
   3  19   3     4278.45     4131.88    199.13 o 
   5  19   3       80.09      -89.49    167.46 o 
   1  21   3     3405.41     3913.95    252.55 o 
   3  21   3       12.39     -139.79    139.79 o 
   1  23   3     1165.38      996.25    208.26 o 
   3  23   3     3019.77     3785.13    382.84 o 
   0   0   4    14952.95    13329.07    214.85 o 
   4   0   4   174763.73   179873.05   1387.30 o 
   8   0   4    13154.29    10899.26    541.41 o 
   2   2   4     6228.81     6497.88    106.85 o 
   4   2   4     2530.37     2970.55    112.10 o 
   6   2   4     1138.87     1715.44    110.29 o 
   8   2   4     4944.17     4716.66    241.82 o 
   0   4   4    42675.40    43893.25    321.18 o 
   2   4   4    72195.46    73265.28    786.04 o 
   4   4   4    38182.79    40883.04    343.08 o 
   6   4   4       94.73      168.78     87.59 o 
   8   4   4     1985.33     1985.46    234.64 o 
   2   6   4    67967.03    70420.55    630.08 o 
   4   6   4      304.04      294.04     47.31 o 
   6   6   4    10127.59     8492.86    289.40 o 
   8   6   4       79.72       61.91    132.33 o 
   0   8   4    11882.74    10257.32    145.79 o 
   2   8   4    25898.27    26035.15    176.53 o 
   4   8   4      845.14      999.94     72.97 o 
   6   8   4    12386.17    11851.18    311.93 o 
   8   8   4      475.67      662.91    194.40 o 
   2  10   4     8210.41     8114.21    122.10 o 
   4  10   4     2140.92     2320.09    130.03 o 
   6  10   4    18411.08    16980.86    461.48 o 
   8  10   4      299.53      242.58    164.77 o 
   0  12   4    11750.22    11060.84    171.32 o 
   2  12   4       44.36       33.93     39.08 o 
   4  12   4     5733.56     5427.46    202.84 o 
   6  12   4     2951.97     3065.80    352.28 o 
   8  12   4      559.38       33.16    155.06 o 
   2  14   4       12.97      -45.53     45.53 o 
   4  14   4     4318.84     4318.80    201.02 o 
   6  14   4     3522.21     3758.49    292.74 o 
   0  16   4    15308.11    15632.45    286.94 o 
   2  16   4      199.65      190.72     63.82 o 
   4  16   4     1808.84     1485.13    153.88 o 
   6  16   4        6.84      -70.79    132.83 o 
   2  18   4     2903.50     2889.97    136.46 o 
   4  18   4        1.09     -114.98    114.98 o 
   6  18   4      309.51      195.58    159.69 o 
   0  20   4     8452.18     8574.99    446.61 o 
   2  20   4      342.62      310.78    117.23 o 
   4  20   4      178.49      -47.22    133.65 o 
   2  22   4      468.92      466.58    250.58 o 
   4  22   4      202.68      142.07    190.45 o 
   0  24   4     1378.08     1456.52    352.35 o 
   1   1   5     3335.04     1968.12     86.79 o 
   3   1   5    27063.17    30642.42    300.29 o 
   5   1   5    13219.23    14179.68    201.45 o 
   7   1   5    12485.13    12172.67    265.36 o 
   9   1   5     2263.04     2932.02    468.37 o 
   1   3   5   137415.22   142870.19    814.97 o 
   3   3   5    49826.93    51292.01    457.32 o 
   5   3   5    18853.21    18431.77    232.60 o 
   7   3   5    13494.77    13905.03    342.27 o 
   9   3   5      578.68      657.26    204.33 o 
   1   5   5      635.38      714.49     35.78 o 
   3   5   5   195553.25   205684.23   1975.18 o 
   5   5   5    85688.80    88106.09    665.15 o 
   7   5   5    25880.71    26236.43    526.01 o 
   9   5   5     4404.22     4102.38    302.49 o 
   1   7   5    29882.59    33564.66    221.60 o 
   3   7   5    32596.73    29184.88    345.90 o 
   5   7   5     7550.04     6770.69    291.50 o 
   7   7   5     2354.64     2884.31    209.27 o 
   9   7   5     3940.57     3494.87    338.59 o 
   1   9   5    18509.86    17706.49    146.99 o 
   3   9   5     1650.51     1367.13     68.65 o 
   5   9   5     9425.37     9118.32    238.42 o 
   7   9   5     5084.33     5043.67    297.10 o 
   1  11   5    40870.76    38618.96    267.21 o 
   3  11   5     4791.22     4421.46    119.84 o 
   5  11   5    16229.49    16775.57    584.35 o 
   7  11   5     2989.25     3087.77    324.99 o 
   1  13   5    18878.75    18195.11    178.88 o 
   3  13   5    22918.12    23288.62    461.48 o 
   5  13   5    22901.10    23711.49    582.56 o 
   7  13   5      797.89      834.12    248.08 o 
   1  15   5    20587.95    20686.63    217.83 o 
   3  15   5     3657.53     4368.56    177.10 o 
   5  15   5    15411.76    16100.04   1059.32 o 
   7  15   5     3910.74     3708.35    306.98 o 
   1  17   5     2806.13     2746.89    132.59 o 
   3  17   5     5823.75     5706.73    294.65 o 
   5  17   5     1244.10      742.78    163.55 o 
   1  19   5     8400.39     8654.37    239.90 o 
   3  19   5     1967.46     2038.51    163.98 o 
   5  19   5       63.55     -127.26    127.26 o 
   1  21   5     6843.28     6768.61    268.95 o 
   3  21   5     2812.47     3461.64    256.80 o 
   1  23   5     1223.25     1401.53    228.13 o 
   3  23   5     3424.08     4219.58    558.60 o 
   2   0   6    26592.44    23428.41    281.57 o 
   6   0   6     7350.99     9716.12    255.59 o 
   0   2   6    79581.11    86075.30   2818.78 o 
   2   2   6    30415.13    28920.48    309.38 o 
   4   2   6       90.55      471.15     50.43 o 
   6   2   6     4754.17     4982.61    150.94 o 
   8   2   6      263.19       57.77    117.26 o 
   2   4   6     5752.19     7128.93    119.09 o 
   4   4   6     3966.25     4348.12    125.24 o 
   6   4   6     2843.15     2644.80    157.51 o 
   8   4   6     1234.76     1473.59    193.42 o 
   0   6   6   162985.44   167364.61    857.68 o 
   2   6   6     1658.56     2315.22     68.67 o 
   4   6   6      841.61     1142.15     77.56 o 
   6   6   6     6320.85     5942.14    249.77 o 
   8   6   6      501.30      903.50    178.22 o 
   2   8   6    16079.47    17346.81    149.09 o 
   4   8   6      132.67      109.40     48.19 o 
   6   8   6      778.32      509.84    106.30 o 
   8   8   6       16.32       73.41    138.13 o 
   0  10   6     4018.80     3224.08    154.37 o 
   2  10   6    22242.74    24935.24    211.68 o 
   4  10   6     1112.37      990.20    100.01 o 
   6  10   6        2.98       37.31     87.77 o 
   8  10   6     1445.16     1527.10    227.60 o 
   2  12   6      765.39      815.55     65.56 o 
   4  12   6        2.13       34.53     72.09 o 
   6  12   6      103.18      -17.97    124.61 o 
   8  12   6       68.71      148.11    162.35 o 
   0  14   6     4250.33     4639.08    133.38 o 
   2  14   6     2711.67     2976.34    111.49 o 
   4  14   6     1088.06      757.82    112.74 o 
   6  14   6     1182.26     1163.45    191.31 o 
   2  16   6        7.76       13.11     69.93 o 
   4  16   6     1848.98     1587.60    156.71 o 
   6  16   6      505.96      455.23    163.55 o 
   0  18   6       42.07       20.10    100.55 o 
   2  18   6      498.39      358.54     95.16 o 
   4  18   6     1839.03     1616.44    167.14 o 
   6  18   6        2.22       66.22    151.70 o 
   2  20   6     2185.01     2309.69    177.95 o 
   4  20   6     2262.81     1929.66    219.57 o 
   0  22   6      410.68      528.52    218.76 o 
   2  22   6      175.43       48.24    223.60 o 
   4  22   6       46.69     -247.05    247.05 o 
   1   1   7    29249.66    32114.21    286.93 o 
   3   1   7    69950.72    68448.34    431.38 o 
   5   1   7       50.58      114.48     43.28 o 
   7   1   7     4936.83     5392.04    207.34 o 
   9   1   7      905.68      661.73    352.35 o 
   1   3   7    51874.25    55049.44    295.49 o 
   3   3   7    54734.98    53188.74    327.95 o 
   5   3   7    25529.76    26034.13    279.28 o 
   7   3   7     7718.13     8335.54    275.15 o 
   9   3   7     1665.21     2301.72    280.79 o 
   1   5   7    26243.07    24433.68    187.37 o 
   3   5   7    77846.59    83489.66    544.04 o 
   5   5   7    42577.70    45168.93    850.83 o 
   7   5   7     7190.96     6491.35    313.45 o 
   9   5   7     2888.16     2967.08    281.33 o 
   1   7   7    12249.77    10107.66    120.69 o 
   3   7   7    20297.81    23399.56    240.60 o 
   5   7   7    20008.79    21425.43    414.22 o 
   7   7   7     4522.53     4119.89    223.47 o 
   9   7   7     1113.02      955.37    207.01 o 
   1   9   7    27782.45    24317.96    187.76 o 
   3   9   7     1727.79     1996.79     93.51 o 
   5   9   7     3494.04     3985.65    186.00 o 
   7   9   7     1138.40     1048.94    181.93 o 
   1  11   7    55083.05    54742.61    299.13 o 
   3  11   7     2345.94     2465.74     96.54 o 
   5  11   7     6105.80     5651.29    303.71 o 
   7  11   7     2596.63     2371.11    238.11 o 
   1  13   7    10352.06    10935.67    182.70 o 
   3  13   7    21214.32    20379.05    326.05 o 
   5  13   7     7424.29     6905.78    259.17 o 
   7  13   7     1621.53     2020.80    316.31 o 
   1  15   7     6790.05     7209.58    158.94 o 
   3  15   7     6796.89     6363.94    206.09 o 
   5  15   7     9353.29     9427.06    298.67 o 
   7  15   7     2648.89     2795.69    310.10 o 
   1  17   7     7546.51     7559.33    169.60 o 
   3  17   7      602.60      629.03    106.92 o 
   5  17   7     2043.10     2542.22    237.58 o 
   1  19   7     4312.87     4607.68    193.57 o 
   3  19   7       35.79       19.72     98.33 o 
   5  19   7     1115.87      860.14    186.99 o 
   1  21   7     4223.30     4359.55    334.91 o 
   3  21   7     3215.13     3322.23    218.88 o 
   1  23   7     2226.93     2498.97    342.33 o 
   3  23   7      795.80      594.69    239.45 o 
   0   0   8    43728.93    47807.62    644.54 o 
   4   0   8    23468.68    27328.53    380.37 o 
   8   0   8    22053.67    26408.92   1134.39 o 
   2   2   8    63824.02    63286.17    377.91 o 
   4   2   8     1763.32     1746.30     76.74 o 
   6   2   8    14847.74    13187.09    276.40 o 
   8   2   8      134.14       97.13    119.20 o 
   0   4   8     6775.17     8974.34    145.13 o 
   2   4   8    11962.97    11467.43    310.56 o 
   4   4   8    26956.78    27083.14    246.60 o 
   6   4   8     1192.23     1365.04    169.74 o 
   8   4   8      932.43      884.05    163.19 o 
   2   6   8      851.89      669.53     43.29 o 
   4   6   8     1569.20     1665.71     99.70 o 
   6   6   8     9261.26    10420.77    494.93 o 
   8   6   8      205.93      156.03    130.24 o 
   0   8   8   141267.13   146937.19    753.63 o 
   2   8   8      179.60       98.46     34.47 o 
   4   8   8    26733.21    24946.08    356.92 o 
   6   8   8     1196.29     1390.06    153.19 o 
   8   8   8     3830.47     3159.61    267.50 o 
   2  10   8    37617.69    36769.89    291.79 o 
   4  10   8       93.53       23.18     64.66 o 
   6  10   8    13581.17    14262.51    369.60 o 
   8  10   8       16.71       40.62    144.92 o 
   0  12   8      819.74      939.62     73.11 o 
   2  12   8     3027.59     3279.73    116.12 o 
   4  12   8     2895.21     2672.28    158.09 o 
   6  12   8      739.97      796.62    184.51 o 
   8  12   8     2703.44     3125.38    289.02 o 
   2  14   8     8296.17     8244.47    167.35 o 
   4  14   8      484.38      356.25     98.61 o 
   6  14   8     4113.13     3582.13    266.77 o 
   0  16   8     8093.22     7870.57    223.95 o 
   2  16   8      355.23      120.02     76.01 o 
   4  16   8     7925.12     8919.98    285.46 o 
   6  16   8        0.43      -48.87    135.84 o 
   2  18   8     6320.02     6224.30    272.66 o 
   4  18   8       41.83      -65.51    101.85 o 
   6  18   8     1558.88     2092.70    242.93 o 
   0  20   8    15090.76    16266.99   1074.23 o 
   2  20   8        0.05      -95.52     95.52 o 
   4  20   8     2327.64     2330.62    248.08 o 
   2  22   8      770.69      758.96    224.20 o 
   4  22   8      215.21      302.62    192.57 o 
   0  24   8      515.90      859.39    360.94 o 
   1   1   9    32272.91    30635.26    215.02 o 
   3   1   9      891.96      621.85     51.27 o 
   5   1   9     3959.70     4684.48    120.96 o 
   7   1   9       13.00       90.12     79.69 o 
   9   1   9      178.32      322.27    218.76 o 
   1   3   9      250.73      209.22     27.67 o 
   3   3   9    66500.99    71587.25    491.33 o 
   5   3   9     3233.80     3099.12    118.75 o 
   7   3   9      428.23      504.59    112.12 o 
   9   3   9      929.81      595.45    268.82 o 
   1   5   9       22.40       82.24     27.92 o 
   3   5   9    15897.66    15588.57    185.56 o 
   5   5   9     1348.02     1235.57    114.86 o 
   7   5   9      727.24      951.11    152.38 o 
   9   5   9       48.64       71.21    133.83 o 
   1   7   9    26129.51    28922.73    215.13 o 
   3   7   9     1177.55     1203.33     83.19 o 
   5   7   9     2087.53     2096.82    138.69 o 
   7   7   9     1786.88     1822.47    187.67 o 
   9   7   9     1162.47     1367.00    225.11 o 
   1   9   9     4461.45     4843.34     97.09 o 
   3   9   9     4385.14     4085.09    113.10 o 
   5   9   9      646.92      618.32    124.04 o 
   7   9   9      739.51      648.33    133.87 o 
   1  11   9      465.08      397.01     44.75 o 
   3  11   9     4900.55     4583.56    140.19 o 
   5  11   9     2030.66     2117.30    148.58 o 
   7  11   9        7.39       93.99    136.84 o 
   1  13   9    13178.24    12298.67    172.04 o 
   3  13   9       20.82       43.54     62.91 o 
   5  13   9     3341.83     3576.80    200.43 o 
   7  13   9     1436.66     1288.53    210.23 o 
   1  15   9      971.06      964.08     71.57 o 
   3  15   9       99.81      135.79     77.95 o 
   5  15   9      981.24      913.47    175.92 o 
   7  15   9        2.19     -143.21    143.21 o 
   1  17   9      252.44      164.78     63.38 o 
   3  17   9     2075.51     2031.82    151.50 o 
   5  17   9     1090.40      915.00    172.42 o 
   1  19   9     1368.84     1347.25    162.94 o 
   3  19   9       27.44       38.48    105.43 o 
   5  19   9        1.77      -24.57    136.11 o 
   1  21   9     1034.14     1277.54    194.60 o 
   3  21   9       19.62       85.75    125.42 o 
   1  23   9       51.19       92.53    182.00 o 
   3  23   9      973.60      667.16    279.30 o 
   2   0  10    13485.02    13887.37    199.01 o 
   6   0  10    27460.80    32256.50    509.38 o 
   0   2  10   367907.25   377291.06   4364.31 o 
   2   2  10     8945.98     9771.41     97.20 o 
   4   2  10    65361.12    63124.66    415.49 o 
   6   2  10       21.13      -28.06     55.88 o 
   8   2  10    14234.74    13671.27    422.94 o 
   2   4  10    13514.76    12372.45    155.25 o 
   4   4  10      196.22      224.70     39.36 o 
   6   4  10     8996.27     9282.84    261.40 o 
   8   4  10       25.09       45.42    112.62 o 
   0   6  10    64158.77    64723.19    497.25 o 
   2   6  10      713.77      854.33     92.02 o 
   4   6  10    48642.82    50404.36    758.98 o 
   6   6  10        4.98       -4.88     77.74 o 
   8   6  10      242.56      592.76    137.58 o 
   2   8  10   179665.09   178581.27   1328.10 o 
   4   8  10     1562.30     1736.27    126.36 o 
   6   8  10    19703.83    17772.42    414.06 o 
   8   8  10      386.02      136.62    130.33 o 
   0  10  10    85703.83    80479.70    529.78 o 
   2  10  10      621.35      658.37     55.47 o 
   4  10  10     9680.04    10026.47    240.13 o 
   6  10  10       31.66      124.92     97.10 o 
   8  10  10     8445.92     8818.73    576.79 o 
   2  12  10     9896.71    10053.23    165.50 o 
   4  12  10       69.98      -64.11     69.90 o 
   6  12  10    11088.86    12213.65    342.13 o 
   8  12  10      405.31      365.03    177.52 o 
   0  14  10    15363.73    15044.51    250.27 o 
   2  14  10      554.81      547.08     67.70 o 
   4  14  10     8251.68     7753.04    329.88 o 
   6  14  10        4.55      129.82    134.07 o 
   2  16  10    11699.50    12456.31    266.40 o 
   4  16  10       37.78       79.76     91.12 o 
   6  16  10     4022.31     4094.97    478.80 o 
   0  18  10    21131.54    22383.42    392.84 o 
   2  18  10       89.07       30.10     90.26 o 
   4  18  10     7369.03     7210.93    255.95 o 
   6  18  10        0.00      172.63    157.56 o 
   2  20  10     8465.29     7929.75    308.69 o 
   4  20  10        0.17     -115.30    115.30 o 
   0  22  10     1566.82     1125.80    352.35 o 
   2  22  10       80.75      -39.20    189.52 o 
   1   1  11    13036.67    11465.09    141.89 o 
   3   1  11    14634.89    14398.65    185.59 o 
   5   1  11     2898.72     2926.32    110.11 o 
   7   1  11      190.93      294.85    105.51 o 
   9   1  11      170.87      198.84    221.74 o 
   1   3  11    10965.34    11435.73    133.98 o 
   3   3  11    24941.75    25507.67    241.28 o 
   5   3  11     5261.39     5059.31    162.49 o 
   7   3  11     1742.73     1592.44    138.92 o 
   9   3  11      592.68      596.17    200.04 o 
   1   5  11     5431.63     4954.74    114.55 o 
   3   5  11     1208.93      829.57     82.96 o 
   5   5  11     1407.00     1182.27    112.33 o 
   7   5  11     1389.87     1686.03    210.10 o 
   9   5  11      227.87      533.20    171.09 o 
   1   7  11     9436.79     9979.89    124.34 o 
   3   7  11     1504.13     1100.15     61.12 o 
   5   7  11     4431.19     3877.73    175.66 o 
   7   7  11     4561.10     4711.66    504.85 o 
   9   7  11       39.13      -57.13    144.36 o 
   1   9  11     1949.51     2173.26     72.65 o 
   3   9  11       64.07      161.48     50.23 o 
   5   9  11     1933.71     1989.79    159.64 o 
   7   9  11     1508.58     1711.89    171.17 o 
   1  11  11     3486.66     3319.76     99.74 o 
   3  11  11     9215.34     8881.52    186.82 o 
   5  11  11      699.92      614.70    117.28 o 
   7  11  11      331.32      544.17    168.14 o 
   1  13  11    15369.56    14667.14    197.68 o 
   3  13  11      519.42      646.49     79.66 o 
   5  13  11      840.10      724.40    135.18 o 
   7  13  11      650.64      483.69    177.46 o 
   1  15  11       81.14       88.81     55.17 o 
   3  15  11      240.14      245.56     84.76 o 
   5  15  11      124.36       96.44    102.14 o 
   7  15  11       10.74      -48.97    153.42 o 
   1  17  11      469.87      386.66     75.29 o 
   3  17  11     4276.20     4187.85    190.85 o 
   5  17  11      916.60     1154.41    155.40 o 
   1  19  11       21.48       20.95    103.39 o 
   3  19  11       24.12      -94.62    101.49 o 
   5  19  11       14.23      -43.63    140.30 o 
   1  21  11     2070.98     2167.44    358.95 o 
   3  21  11        9.67      -11.30    116.93 o 
   1  23  11       57.12       65.79    193.36 o 
   0   0  12   188669.91   200948.13   2586.75 o 
   4   0  12    25614.59    29306.69    397.13 o 
   8   0  12    25114.74    29189.34   1572.68 o 
   2   2  12    46200.59    45947.06    299.24 o 
   4   2  12     1330.43     1362.70     66.67 o 
   6   2  12     1525.39     1219.47    101.56 o 
   8   2  12       44.97      173.84    127.07 o 
   0   4  12    32813.09    35131.73    321.84 o 
   2   4  12     7253.32     7459.04    108.96 o 
   4   4  12    55395.11    55990.72    405.81 o 
   6   4  12     7536.19     8039.99    248.47 o 
   8   4  12      526.43      355.19    139.60 o 
   2   6  12     1642.81     1344.58     68.42 o 
   4   6  12     3620.20     3916.94    171.69 o 
   6   6  12    13777.45    15849.91    392.88 o 
   8   6  12      413.73      443.74    132.19 o 
   0   8  12    66847.45    67063.06    554.25 o 
   2   8  12     1592.70     1542.62     67.81 o 
   4   8  12    21582.31    20969.78    422.04 o 
   6   8  12      724.27      782.10    136.08 o 
   8   8  12     1150.75      628.32    169.31 o 
   2  10  12    54993.13    52921.91    502.74 o 
   4  10  12     3114.20     3147.27    139.64 o 
   6  10  12    12034.46    12356.18    332.39 o 
   8  10  12     2097.22     1665.18    234.19 o 
   0  12  12     6316.89     6649.62    155.20 o 
   2  12  12      192.59      125.45     53.27 o 
   4  12  12       77.52       41.22     67.86 o 
   6  12  12       72.20       52.08     93.76 o 
   8  12  12     3049.27     3611.10    350.03 o 
   2  14  12    14019.09    14265.88    257.02 o 
   4  14  12       17.87      -65.91     72.24 o 
   6  14  12     3422.59     2860.50    205.37 o 
   0  16  12     6734.37     6463.20    212.29 o 
   2  16  12     1457.44     1431.38    122.89 o 
   4  16  12     6896.03     7200.74    242.81 o 
   6  16  12        7.85       29.65    141.93 o 
   2  18  12     3916.94     3883.86    202.31 o 
   4  18  12       42.14      102.10    100.53 o 
   6  18  12     2521.20     2463.55    299.53 o 
   0  20  12    15714.47    17358.16    482.88 o 
   2  20  12     1483.59     1539.12    197.23 o 
   4  20  12     3192.47     3330.11    230.70 o 
   2  22  12      187.67      -67.89    199.46 o 
   0  24  12     2802.75     4296.93    610.16 o 
   1   1  13     3458.45     3321.78     92.55 o 
   3   1  13    35519.09    32156.14    252.22 o 
   5   1  13    12654.90    12788.02    204.30 o 
   7   1  13     1456.24     1703.47    158.66 o 
   9   1  13     1283.41     1575.20    403.91 o 
   1   3  13    19053.16    19016.11    171.38 o 
   3   3  13    22729.93    22661.96    193.46 o 
   5   3  13     7139.35     6924.27    185.81 o 
   7   3  13      157.28      241.74     99.11 o 
   9   3  13     1981.70     1739.13    320.79 o 
   1   5  13    35536.43    33675.06    273.19 o 
   3   5  13    30117.69    30142.72    416.71 o 
   5   5  13    66805.70    69205.57    681.55 o 
   7   5  13    21761.39    21080.30    436.42 o 
   9   5  13     2035.94     2473.88    298.69 o 
   1   7  13    10407.95     8809.42    134.18 o 
   3   7  13     2593.30     2670.30    103.49 o 
   5   7  13     1059.89     1239.26    119.33 o 
   7   7  13     2670.93     2054.36    193.20 o 
   1   9  13     8019.60     6779.16    119.89 o 
   3   9  13     1312.70     1480.74     88.06 o 
   5   9  13     1901.06     1694.32    153.95 o 
   7   9  13     4027.79     3893.36    249.69 o 
   1  11  13    18675.79    17946.71    195.82 o 
   3  11  13     8217.08     8135.96    182.80 o 
   5  11  13     1248.26     1095.77    142.65 o 
   7  11  13     4983.61     5452.07    245.32 o 
   1  13  13     1588.28     1942.00     89.09 o 
   3  13  13    18610.14    17287.04    295.99 o 
   5  13  13     6072.93     5574.09    222.21 o 
   7  13  13      736.77      702.83    195.99 o 
   1  15  13     2485.51     2358.65    109.83 o 
   3  15  13    29479.50    28455.57    413.35 o 
   5  15  13     4493.97     4878.33    236.81 o 
   7  15  13      491.05      379.63    177.91 o 
   1  17  13     3704.55     3915.80    155.06 o 
   3  17  13      512.14      362.75    109.16 o 
   5  17  13     1352.57     1578.19    174.23 o 
   1  19  13     6337.03     7025.34    324.95 o 
   3  19  13       39.73       53.28    105.33 o 
   5  19  13      236.60      316.32    153.12 o 
   1  21  13     5568.73     5452.75    325.12 o 
   3  21  13      583.03      506.39    158.19 o 
   1  23  13      976.36      887.26    247.15 o 
   2   0  14       72.77       52.56     48.38 o 
   6   0  14    24317.20    21555.45    504.02 o 
   0   2  14    92492.16    98128.37    616.80 o 
   2   2  14    55081.54    54434.36    299.25 o 
   4   2  14    12103.32    11576.25    170.50 o 
   6   2  14    18645.99    18829.01    356.79 o 
   8   2  14     1478.16     1081.92    175.61 o 
   2   4  14     3058.72     3414.41    128.65 o 
   4   4  14       16.17       64.36     46.02 o 
   6   4  14      180.10      233.78     79.72 o 
   8   4  14        7.23      -90.44    113.69 o 
   0   6  14    20412.78    20289.98    266.97 o 
   2   6  14      353.66      358.02     35.72 o 
   4   6  14      450.33      339.63     71.41 o 
   6   6  14       38.62      -61.93     73.21 o 
   8   6  14        7.50       33.97    129.44 o 
   2   8  14    33163.71    33643.96    291.51 o 
   4   8  14      466.14      480.11     76.87 o 
   6   8  14     5417.38     4247.25    231.34 o 
   8   8  14     2562.43     2816.82    347.32 o 
   0  10  14    19868.52    19542.74    265.94 o 
   2  10  14        0.14       25.64     39.04 o 
   4  10  14     4681.43     4117.69    157.08 o 
   6  10  14      503.32      438.90    120.81 o 
   8  10  14       13.21     -105.17    119.76 o 
   2  12  14     1357.21     1351.55     94.60 o 
   4  12  14     2366.68     2070.89    148.61 o 
   6  12  14       98.97       53.34    106.50 o 
   8  12  14       73.90      -69.72    180.13 o 
   0  14  14     4955.25     5357.20    282.81 o 
   2  14  14     7070.93     7377.06    172.92 o 
   4  14  14     2686.70     2469.95    156.82 o 
   6  14  14      211.61      -37.74    103.09 o 
   2  16  14      109.33       30.78     63.93 o 
   4  16  14        0.02      -61.35     87.52 o 
   6  16  14      504.15      649.77    147.24 o 
   0  18  14     1613.24     1534.52    160.45 o 
   2  18  14       62.21       45.23     94.20 o 
   4  18  14     1225.50      820.96    137.38 o 
   6  18  14       16.77     -113.09    206.43 o 
   2  20  14       25.59      -35.57    121.65 o 
   4  20  14      260.45       14.59    128.18 o 
   0  22  14      584.10      421.10    300.78 o 
   2  22  14      870.66      500.59    162.15 o 
   1   1  15    26709.50    22638.60    184.15 o 
   3   1  15     4699.17     5053.29     92.31 o 
   5   1  15     2841.22     3396.75    115.05 o 
   7   1  15      330.40      104.17     93.28 o 
   9   1  15     2590.42     2418.49    364.45 o 
   1   3  15    86128.73    89503.23    466.69 o 
   3   3  15   105189.45   109659.61    795.66 o 
   5   3  15    46057.78    47173.25    502.15 o 
   7   3  15     4184.16     4044.42    215.88 o 
   9   3  15     2171.67     1840.00    266.78 o 
   1   5  15    29712.98    32414.82    256.97 o 
   3   5  15    89402.05    90873.42   1362.98 o 
   5   5  15      602.19      518.15    101.16 o 
   7   5  15     1727.03     2248.81    181.67 o 
   9   5  15     4917.26     5287.66    325.89 o 
   1   7  15    65371.93    66082.79    418.79 o 
   3   7  15    42741.12    40950.53    512.68 o 
   5   7  15      933.52      896.35    107.07 o 
   7   7  15     6398.88     6644.72    519.73 o 
   1   9  15    12431.31    12629.57    177.64 o 
   3   9  15    14293.06    13179.69    238.77 o 
   5   9  15      182.82      189.76     83.29 o 
   7   9  15     1863.07     1870.47    197.55 o 
   1  11  15    24906.65    24779.58    248.03 o 
   3  11  15       65.50       99.26     53.59 o 
   5  11  15     4900.29     4823.27    235.53 o 
   7  11  15     2648.93     2671.98    204.84 o 
   1  13  15    24937.09    24400.04    273.81 o 
   3  13  15    23881.49    24215.88    311.57 o 
   5  13  15    27641.97    29138.50    920.73 o 
   7  13  15     3745.34     3734.53    240.47 o 
   1  15  15    12169.41    11504.84    225.60 o 
   3  15  15       80.12       48.06     81.76 o 
   5  15  15    18183.11    18269.52    523.26 o 
   7  15  15     1566.41     1526.21    262.81 o 
   1  17  15    10199.41    10559.90    250.86 o 
   3  17  15      477.75      387.11    107.15 o 
   5  17  15     1144.52     1214.20    162.62 o 
   1  19  15    10328.20    10458.23    303.44 o 
   3  19  15      104.87       38.56    110.17 o 
   5  19  15      964.35      649.95    151.75 o 
   1  21  15     1556.59     1568.47    191.46 o 
   3  21  15     2162.61     1929.95    409.34 o 
   1  23  15     2010.87     1944.91    408.21 o 
   0   0  16    65488.81    66533.44    679.30 o 
   4   0  16     4433.23     3508.75    145.22 o 
   8   0  16     5799.04     4288.61    390.22 o 
   2   2  16    58279.25    63296.32    386.99 o 
   4   2  16      618.67      742.84     80.80 o 
   6   2  16     1766.78     2347.17    145.09 o 
   8   2  16     3028.07     3321.45    300.81 o 
   0   4  16     8177.83     8738.04    186.15 o 
   2   4  16    10624.21    11135.33    240.94 o 
   4   4  16     9076.50     9212.75    186.47 o 
   6   4  16     3358.38     3313.13    192.80 o 
   8   4  16       93.31       84.78    124.25 o 
   2   6  16    14712.78    13595.47    276.72 o 
   4   6  16     5776.47     5657.46    283.33 o 
   6   6  16      665.46      309.99     91.68 o 
   8   6  16     1860.63     1875.95    213.15 o 
   0   8  16    18601.64    18231.30    279.93 o 
   2   8  16    10172.01     9361.57    180.21 o 
   4   8  16    26451.26    28007.11    367.11 o 
   6   8  16     5785.99     5572.96    358.48 o 
   8   8  16      194.02      449.27    135.16 o 
   2  10  16     1359.76     1164.77     80.58 o 
   4  10  16    30549.25    29899.50    393.11 o 
   6  10  16     2078.99     1767.28    174.95 o 
   8  10  16     3230.22     2441.35    368.75 o 
   0  12  16    50715.61    51240.10    553.84 o 
   2  12  16     5615.88     5285.96    152.16 o 
   4  12  16      593.76      664.31    107.06 o 
   6  12  16     1166.66     1285.13    157.55 o 
   2  14  16       45.27       99.17     58.40 o 
   4  14  16     1629.59     1538.63    135.64 o 
   6  14  16     1337.06     1803.88    210.47 o 
   0  16  16     3057.33     3300.19    218.08 o 
   2  16  16     3535.11     3792.57    201.64 o 
   4  16  16       88.08       -0.48     89.80 o 
   6  16  16       27.29       30.05    121.46 o 
   2  18  16     6395.18     6327.62    226.20 o 
   4  18  16      232.87      193.08    109.70 o 
   6  18  16     1942.04     2231.02    369.34 o 
   0  20  16       77.30      -30.74    127.75 o 
   2  20  16     7792.95     6967.10    303.70 o 
   4  20  16      250.55      204.83    138.39 o 
   2  22  16      365.78      194.39    156.00 o 
   1   1  17    55326.35    58324.54    660.01 o 
   3   1  17    25952.59    24576.11    204.60 o 
   5   1  17       89.68       86.35     45.98 o 
   7   1  17     1836.58     2361.63    180.80 o 
   9   1  17     1012.24      983.91    297.58 o 
   1   3  17     3147.54     2951.89     75.48 o 
   3   3  17    12721.50    12100.75    130.70 o 
   5   3  17     5667.69     5799.20    184.59 o 
   7   3  17    15464.03    14814.35    374.30 o 
   9   3  17      749.53      550.58    206.75 o 
   1   5  17   145838.03   152697.44    728.70 o 
   3   5  17   106065.30   111240.48   1237.62 o 
   5   5  17     4819.88     5593.76    262.20 o 
   7   5  17      515.20      455.85    120.72 o 
   9   5  17     1642.97     2203.50    584.38 o 
   1   7  17     7549.68     5711.85    119.29 o 
   3   7  17      783.89     1025.51     76.03 o 
   5   7  17    13368.82    13671.44    302.82 o 
   7   7  17     1297.09      808.95    157.11 o 
   1   9  17    45316.19    43410.30    350.28 o 
   3   9  17      779.87      906.32     79.77 o 
   5   9  17      198.88      183.90     80.62 o 
   7   9  17      148.58      -29.34    115.86 o 
   1  11  17    12907.73    13310.23    247.50 o 
   3  11  17     9792.95     9621.36    208.34 o 
   5  11  17    11707.96    10668.81    455.23 o 
   7  11  17     1854.22     2147.39    197.45 o 
   1  13  17     3356.45     3666.17    131.31 o 
   3  13  17     5945.43     5849.79    165.82 o 
   5  13  17     5382.55     5138.13    234.72 o 
   7  13  17     1271.29     1293.71    163.23 o 
   1  15  17    20562.49    21050.80    303.18 o 
   3  15  17      729.99      615.28     96.50 o 
   5  15  17     8537.79     7861.96    408.07 o 
   7  15  17     4068.29     4731.56    614.46 o 
   1  17  17      729.28      780.14    125.90 o 
   3  17  17     4525.58     4314.78    198.56 o 
   5  17  17      725.78      705.88    148.36 o 
   1  19  17     4674.34     4713.80    187.84 o 
   3  19  17       17.42     -122.56    122.56 o 
   5  19  17      336.47      223.95    168.49 o 
   1  21  17     2672.75     2523.88    221.67 o 
   3  21  17     2005.42     2102.81    287.00 o 
   1  23  17      115.16      153.71    162.28 o 
   2   0  18   822523.31   848957.13   3670.26 o 
   6   0  18     1153.14     1435.73    174.33 o 
   0   2  18    38534.46    35760.36    339.34 o 
   2   2  18    14208.24    13903.44    148.40 o 
   4   2  18    17849.21    19305.90    211.86 o 
   6   2  18        0.32       25.25     76.08 o 
   8   2  18    12512.21    13912.42    515.46 o 
   2   4  18    64736.70    66968.38    679.34 o 
   4   4  18     1077.94     1066.49     95.57 o 
   6   4  18      844.87     1103.68    117.52 o 
   8   4  18     2199.57     2275.17    227.63 o 
   0   6  18   104082.78   105214.95    864.34 o 
   2   6  18     3077.26     3246.16     92.17 o 
   4   6  18    69986.38    68092.02    543.93 o 
   6   6  18     4518.48     4472.57    206.10 o 
   8   6  18       44.22      127.93    129.63 o 
   2   8  18    20410.95    18900.05    259.83 o 
   4   8  18        9.09       73.23     56.28 o 
   6   8  18    18511.21    20336.11    457.64 o 
   8   8  18      177.44      358.15    141.61 o 
   0  10  18   330007.28   338660.47   4363.79 o 
   2  10  18      514.70      455.63     68.43 o 
   4  10  18    12257.96    11759.08    284.40 o 
   6  10  18      372.95      330.87    143.89 o 
   8  10  18     3044.70     3547.35    271.37 o 
   2  12  18    23186.73    22444.06    297.61 o 
   4  12  18     2218.12     2178.88    136.37 o 
   6  12  18     3001.99     3007.93    226.42 o 
   0  14  18     7597.81     7478.89    301.29 o 
   2  14  18       37.96       23.13     59.46 o 
   4  14  18     1556.80     1738.73    157.57 o 
   6  14  18      535.91      372.42    121.78 o 
   2  16  18    16105.20    16090.50    302.39 o 
   4  16  18      237.15      103.70     97.43 o 
   6  16  18     8760.33     8818.58    527.18 o 
   0  18  18     9289.77     9391.25    354.95 o 
   2  18  18      218.19      223.95     98.23 o 
   4  18  18     6890.91     6900.82    261.53 o 
   2  20  18     1289.41      991.41    169.31 o 
   4  20  18      117.68      -51.69    128.92 o 
   0  22  18     5271.92     6127.42    635.95 o 
   2  22  18      940.24      529.30    169.79 o 
   3   1  19     1820.74     2176.61     70.83 o 
   5   1  19      293.67      339.73     64.89 o 
   7   1  19    10671.66    10144.93    364.00 o 
   9   1  19       29.70     -153.76    210.55 o 
   1   3  19    15771.55    16428.74    171.07 o 
   3   3  19     2134.92     2346.24     75.09 o 
   5   3  19     2234.83     2004.29    125.01 o 
   7   3  19      544.47      483.45    115.59 o 
   9   3  19       21.66      -75.57    209.05 o 
   1   5  19    27112.78    29344.82    259.23 o 
   3   5  19     5038.07     5975.89    278.59 o 
   5   5  19    19263.63    18762.47    545.92 o 
   7   5  19     9924.08    10427.47    396.72 o 
   1   7  19       67.14       54.37     42.44 o 
   3   7  19     5394.31     4756.44    170.14 o 
   5   7  19     4206.99     4052.65    366.59 o 
   7   7  19      105.80      122.62    104.47 o 
   1   9  19      370.99      278.77     51.19 o 
   3   9  19        8.49       22.52     49.61 o 
   5   9  19     6080.80     5609.39    300.55 o 
   7   9  19      165.62      178.50    128.80 o 
   1  11  19     1796.39     1648.15    102.11 o 
   3  11  19     1403.54     1347.40    106.13 o 
   5  11  19      307.54      276.60    115.73 o 
   7  11  19       33.38       36.41    127.94 o 
   1  13  19     1101.62     1035.86     96.47 o 
   3  13  19     3790.47     3886.19    152.82 o 
   5  13  19      620.28      824.55    150.56 o 
   7  13  19       27.59      -77.96    107.53 o 
   1  15  19     3684.34     4062.61    167.21 o 
   3  15  19    15119.01    14586.49    329.13 o 
   5  15  19      137.92      -52.17    101.57 o 
   1  17  19      187.40       64.92     85.01 o 
   3  17  19      586.09      520.38    127.87 o 
   5  17  19       74.47       27.16    123.40 o 
   1  19  19       23.82       -9.39     87.29 o 
   3  19  19     4115.81     4017.13    229.39 o 
   5  19  19       69.48      -84.94    140.53 o 
   1  21  19       11.41     -110.20    110.20 o 
   3  21  19     1376.80     1493.02    208.36 o 
   1  23  19      559.53      623.54    183.20 o 
   0   0  20   755718.25   770144.19   5409.82 o 
   4   0  20    48902.99    48318.34    670.89 o 
   8   0  20    22627.61    20764.27    768.55 o 
   2   2  20    78209.41    78132.15    441.09 o 
   4   2  20     1976.26     2174.19     99.25 o 
   6   2  20    29894.91    32009.06    507.18 o 
   8   2  20        2.23      -72.40    125.47 o 
   0   4  20      460.58      354.51     55.79 o 
   2   4  20      289.93      317.40     62.18 o 
   4   4  20    57109.18    56576.04    634.37 o 
   6   4  20     6151.66     5513.03    208.02 o 
   8   4  20     2936.61     3411.14    258.72 o 
   2   6  20    66188.88    62414.36    427.16 o 
   4   6  20      264.14      298.16     63.49 o 
   6   6  20    25833.40    24618.46    493.86 o 
   8   6  20     4454.10     4698.62    305.14 o 
   0   8  20    73605.11    71473.45    719.20 o 
   2   8  20       49.18       20.28     45.71 o 
   4   8  20    48010.20    48914.05    471.21 o 
   6   8  20        8.48      -62.12     95.77 o 
   8   8  20     9428.21    11089.10    418.93 o 
   2  10  20    70122.31    68287.70    907.02 o 
   4  10  20    29962.83    28186.86    365.76 o 
   6  10  20    13491.20    13614.41    388.61 o 
   8  10  20     5715.19     6137.50    365.06 o 
   0  12  20    56877.91    53396.79    586.87 o 
   2  12  20     1161.33     1166.96     99.24 o 
   4  12  20    12274.89    12003.57    352.30 o 
   6  12  20     1000.19      908.24    170.40 o 
   2  14  20     8230.01     8280.76    267.57 o 
   4  14  20     6119.91     6040.27    223.55 o 
   6  14  20     5600.96     6078.24    277.84 o 
   0  16  20    10785.15    11805.56    438.29 o 
   2  16  20        0.45       52.39     76.48 o 
   4  16  20    17111.82    16413.66    408.58 o 
   6  16  20        3.85      -45.72    125.98 o 
   2  18  20    17772.44    18223.61    442.12 o 
   4  18  20      216.68      231.74    126.50 o 
   0  20  20     5810.82     6320.63    462.88 o 
   2  20  20    10240.54     9628.17    353.36 o 
   4  20  20     3120.58     2708.19    220.67 o 
   2  22  20     3901.79     3788.29    270.30 o 
   1   1  21      651.41      433.88     36.24 o 
   3   1  21     4376.09     5308.98    105.21 o 
   5   1  21     6644.89     7416.97    180.94 o 
   7   1  21     2555.53     2845.26    232.05 o 
   9   1  21      388.38     1100.01    386.72 o 
   1   3  21     6080.51     5589.27    107.98 o 
   3   3  21       12.87       12.93     34.03 o 
   5   3  21    11817.64    12063.55    258.67 o 
   7   3  21     1237.33     1399.56    160.46 o 
   1   5  21    74729.61    79466.37    483.19 o 
   3   5  21    41722.32    42202.71    410.77 o 
   5   5  21     5679.83     5506.39    193.70 o 
   7   5  21      376.94      280.94    112.36 o 
   1   7  21     1769.88     1515.84     84.90 o 
   3   7  21    17422.47    16168.67    260.25 o 
   5   7  21      256.00      350.82     87.48 o 
   7   7  21     1960.96     2527.38    226.80 o 
   1   9  21     1307.89     1717.46     86.70 o 
   3   9  21     8019.85     7553.01    179.10 o 
   5   9  21     4790.14     4059.89    193.94 o 
   7   9  21      644.79      421.04    140.82 o 
   1  11  21     8643.91     8659.60    245.97 o 
   3  11  21      589.34      397.90     90.07 o 
   5  11  21     3289.52     3098.25    207.35 o 
   7  11  21     2332.36     2341.28    219.73 o 
   1  13  21       40.49       13.42     58.21 o 
   3  13  21     3923.68     3855.97    178.77 o 
   5  13  21     3226.71     3241.35    236.92 o 
   7  13  21      268.49      198.30    132.69 o 
   1  15  21     6781.10     6461.48    182.67 o 
   3  15  21     2070.77     1760.96    123.04 o 
   5  15  21     7881.71     7164.36    257.99 o 
   1  17  21     4019.56     3928.80    180.21 o 
   3  17  21      581.80      308.40    110.28 o 
   5  17  21        1.79     -114.57    114.57 o 
   1  19  21     1993.52     2084.56    160.16 o 
   3  19  21     1092.02     1131.26    164.61 o 
   5  19  21      513.80      453.40    177.82 o 
   1  21  21      170.40      -68.96    194.24 o 
   3  21  21     2271.51     2132.23    234.11 o 
   2   0  22    21601.39    16429.46    213.44 o 
   6   0  22    92474.26    87609.48   4142.24 o 
   0   2  22   175481.08   178336.61   1072.48 o 
   2   2  22     4689.65     4708.59    127.90 o 
   4   2  22    27245.72    28982.89    279.58 o 
   6   2  22     9218.03     9589.88    288.86 o 
   8   2  22     5417.99     6454.58    343.60 o 
   2   4  22     8835.88     7585.74    133.94 o 
   4   4  22     7274.74     7566.58    165.26 o 
   6   4  22    31526.26    30562.05    525.25 o 
   8   4  22       72.74      127.21    163.58 o 
   0   6  22    25389.71    22713.84    581.41 o 
   2   6  22        3.63       -3.64     35.91 o 
   4   6  22    44795.96    41875.30    469.98 o 
   6   6  22      230.33      290.43     96.18 o 
   8   6  22     4484.84     4205.00    377.09 o 
   2   8  22    64040.37    63302.08    522.46 o 
   4   8  22      798.17      561.70     82.05 o 
   6   8  22     8965.20     9853.67    295.53 o 
   8   8  22      984.05      928.96    189.78 o 
   0  10  22    13963.93    12670.53    305.63 o 
   2  10  22        0.63       26.71     53.85 o 
   4  10  22    18486.66    17237.96    343.90 o 
   6  10  22      909.32     1053.60    183.33 o 
   8  10  22    10909.35    10581.46    408.90 o 
   2  12  22    29584.78    28348.43    370.44 o 
   4  12  22      253.06      257.15     74.20 o 
   6  12  22     7189.24     6622.53    437.87 o 
   0  14  22      182.42      -50.34    232.03 o 
   2  14  22     5781.80     5802.45    169.30 o 
   4  14  22    14107.12    13544.40    419.26 o 
   6  14  22      123.81      -16.14    121.07 o 
   2  16  22    12893.25    13467.89    256.94 o 
   4  16  22      529.99      429.40    116.79 o 
   6  16  22     2184.41     1911.70    200.89 o 
   0  18  22    18716.05    19329.37    603.52 o 
   2  18  22      186.43      106.99    112.04 o 
   4  18  22     6290.39     6134.13    276.91 o 
   2  20  22     4775.29     4997.56    315.89 o 
   4  20  22      139.48      113.97    161.67 o 
   0  22  22     1543.29     1650.13    234.36 o 
   2  22  22       54.35     -200.96    231.96 o 
   1   1  23     3539.00     3444.43    134.80 o 
   3   1  23     1060.61      716.81     54.96 o 
   5   1  23    16813.29    17317.66    341.26 o 
   7   1  23     6514.11     6817.17    347.32 o 
   1   3  23    39536.65    40607.56    293.30 o 
   3   3  23    70638.37    70075.02    851.79 o 
   5   3  23    22386.29    22739.88    358.66 o 
   7   3  23      900.88     1211.65    215.70 o 
   1   5  23     4604.50     3141.01     82.80 o 
   3   5  23     6312.15     5801.05    149.27 o 
   5   5  23    47543.18    47270.25    701.36 o 
   7   5  23    19097.40    18424.74    432.51 o 
   1   7  23    74112.30    72001.45    485.63 o 
   3   7  23     1496.70     1852.20    108.23 o 
   5   7  23     5092.40     5724.46    290.57 o 
   7   7  23     8332.63     8414.50    308.87 o 
   1   9  23      439.31      229.62     56.28 o 
   3   9  23     6272.52     6291.19    168.34 o 
   5   9  23     4551.91     4231.56    297.50 o 
   7   9  23     3920.88     3999.51    503.94 o 
   1  11  23     3012.31     2952.68    174.97 o 
   3  11  23    15375.33    15611.96    267.79 o 
   5  11  23     1421.58     1161.27    156.79 o 
   7  11  23     3235.09     2592.91    255.53 o 
   1  13  23    13265.99    12760.60    255.01 o 
   3  13  23    23399.74    22372.56    357.77 o 
   5  13  23     6489.28     5579.79    402.05 o 
   7  13  23     2750.09     3223.33    238.49 o 
   1  15  23      133.89       87.64     83.62 o 
   3  15  23    18145.92    17293.98    293.95 o 
   5  15  23     1005.85     1217.12    161.42 o 
   1  17  23     2289.53     2455.88    257.50 o 
   3  17  23     3614.08     3569.71    198.85 o 
   5  17  23     1951.66     2096.32    182.51 o 
   1  19  23     4979.57     5127.04    321.68 o 
   3  19  23      565.70      509.62    260.99 o 
   1  21  23     3978.52     4675.13    254.48 o 
   3  21  23      112.08     -131.52    131.52 o 
   0   0  24   236221.73   251953.72   2020.26 o 
   4   0  24    16642.20    15862.16    470.12 o 
   8   0  24      714.29      421.10    214.13 o 
   2   2  24      370.31      442.49     47.80 o 
   4   2  24     1106.91     1032.40     80.92 o 
   6   2  24     2509.17     2747.90    284.67 o 
   8   2  24       35.75       14.95    142.65 o 
   0   4  24    39550.89    41611.60    425.20 o 
   2   4  24     4588.55     4225.70    107.32 o 
   4   4  24     6782.67     6783.52    196.51 o 
   6   4  24     2796.48     3169.20    172.83 o 
   8   4  24      585.33      536.35    192.54 o 
   2   6  24    57026.36    57890.83    615.83 o 
   4   6  24     5782.47     6089.05    170.82 o 
   6   6  24     1167.91      714.66    112.41 o 
   8   6  24       59.21       86.50    131.38 o 
   0   8  24     2633.85     2423.44    146.80 o 
   2   8  24     8871.17     8689.97    191.84 o 
   4   8  24      155.13      112.87     61.56 o 
   6   8  24     1876.79     1763.93    163.81 o 
   8   8  24     2072.85     2783.49    263.93 o 
   2  10  24    21030.56    20205.48    304.06 o 
   4  10  24    13513.89    13117.21    296.89 o 
   6  10  24     1740.92     1464.34    180.51 o 
   0  12  24     2957.11     2805.83    224.59 o 
   2  12  24       16.90      -46.12     82.46 o 
   4  12  24     4913.69     5253.48    188.61 o 
   6  12  24      226.94      136.33    117.41 o 
   2  14  24      500.85      331.63     84.53 o 
   4  14  24     1048.21      799.52    121.21 o 
   6  14  24     1554.52     1554.50    183.57 o 
   0  16  24     6820.20     7132.15    370.53 o 
   2  16  24     1689.07     1683.59    132.93 o 
   4  16  24     4476.91     3793.14    203.97 o 
   6  16  24      379.49      260.72    191.35 o 
   2  18  24      830.53      986.92    134.89 o 
   4  18  24      236.07       -0.57    130.57 o 
   0  20  24     1007.87      847.88    193.12 o 
   2  20  24     3778.82     4039.08    244.58 o 
   4  20  24      286.69      173.30    164.49 o 
   1   1  25    70749.79    69309.76    402.60 o 
   3   1  25    12743.17    14195.28    193.60 o 
   5   1  25    14342.96    15995.23    298.16 o 
   7   1  25     3295.46     3174.08    252.21 o 
   1   3  25    49401.26    48487.25    325.41 o 
   3   3  25    14319.93    14755.69    198.50 o 
   5   3  25    10347.33    10374.07    252.85 o 
   7   3  25     8868.89     8731.97    316.91 o 
   1   5  25    58237.71    56573.13    370.42 o 
   3   5  25    59447.60    56162.72    470.23 o 
   5   5  25    55722.65    56387.22    941.17 o 
   7   5  25    18260.73    19375.47    491.94 o 
   1   7  25    11569.28    12497.12    194.26 o 
   3   7  25    16626.66    15858.35    268.22 o 
   5   7  25    10140.88     9163.24    304.90 o 
   7   7  25     4088.64     4038.28    232.98 o 
   1   9  25    30962.42    31215.35    369.23 o 
   3   9  25      930.77      626.22     84.33 o 
   5   9  25     2392.05     2264.79    164.75 o 
   7   9  25     8326.14     9139.30    329.56 o 
   1  11  25    28630.46    28479.63    360.32 o 
   3  11  25    28165.38    28339.76    545.47 o 
   5  11  25     5475.06     5363.75    212.32 o 
   7  11  25     1327.57      956.55    197.23 o 
   1  13  25     9276.98     9250.94    281.15 o 
   3  13  25    12398.85    12222.06    257.86 o 
   5  13  25     6468.14     6859.68    266.84 o 
   7  13  25     1147.83     1136.43    217.86 o 
   1  15  25     5098.62     5423.71    212.35 o 
   3  15  25    25351.32    25606.39    383.50 o 
   5  15  25     5150.40     5416.52    272.23 o 
   1  17  25     2065.85     2122.24    166.27 o 
   3  17  25     5308.23     5252.54    212.58 o 
   5  17  25     2020.68     1831.83    170.09 o 
   1  19  25     1426.46     1833.25    160.95 o 
   3  19  25     3294.42     3204.92    257.76 o 
   1  21  25     7128.73     7610.36    341.18 o 
   2   0  26      759.37      518.29     71.47 o 
   6   0  26    23322.14    25275.89    774.77 o 
   0   2  26     5217.35     5040.56    149.06 o 
   2   2  26     2503.60     2876.68     96.63 o 
   4   2  26      417.61      418.74     65.67 o 
   6   2  26     1719.86     1975.11    203.53 o 
   8   2  26      273.09      109.24    135.63 o 
   2   4  26       28.02       15.78     43.85 o 
   4   4  26      670.72      629.91     82.83 o 
   6   4  26     1123.94      988.04    123.29 o 
   8   4  26       24.30      -74.72    160.31 o 
   0   6  26     7760.54     8825.32    204.15 o 
   2   6  26     4513.33     4578.97    121.64 o 
   4   6  26     4070.93     4359.81    145.59 o 
   6   6  26     2749.01     2736.64    172.23 o 
   8   6  26        3.19     -133.06    133.06 o 
   2   8  26     2472.92     2578.81    123.25 o 
   4   8  26      257.97      128.20     64.92 o 
   6   8  26        6.63      -28.13     85.87 o 
   8   8  26        3.69      -90.85    193.59 o 
   0  10  26     3159.87     2774.57    171.96 o 
   2  10  26      449.32      429.23     77.59 o 
   4  10  26     7164.05     7142.06    203.18 o 
   6  10  26       24.63     -130.24    130.24 o 
   2  12  26     1133.76     1278.45    110.37 o 
   4  12  26      210.35      178.82     77.08 o 
   6  12  26      161.53       -3.22    132.21 o 
   0  14  26     1830.19     2098.17    224.84 o 
   2  14  26      579.58      587.89    103.23 o 
   4  14  26       17.40        8.90     90.36 o 
   6  14  26       98.28       38.26    130.24 o 
   2  16  26     1323.83     1387.94    129.30 o 
   4  16  26       23.67      -20.41    105.10 o 
   0  18  26      142.21      336.88    206.25 o 
   2  18  26      340.99      253.11    129.39 o 
   4  18  26      213.29      163.53    134.09 o 
   2  20  26     2714.33     3119.53    271.56 o 
   0  22  26      302.50      334.59    176.28 o 
   1   1  27    38128.39    42716.44    403.18 o 
   3   1  27    17054.77    16681.28    219.11 o 
   5   1  27      244.81      294.87     95.95 o 
   7   1  27     5304.69     6371.78    562.98 o 
   1   3  27    44960.53    45253.48    322.39 o 
   3   3  27    30428.06    29815.41    293.21 o 
   5   3  27    26265.60    27115.43    368.17 o 
   7   3  27     8799.25     9162.41    376.26 o 
   1   5  27    26845.22    26248.48    277.55 o 
   3   5  27    14803.23    15471.27    249.46 o 
   5   5  27     6115.88     6535.49    201.27 o 
   7   5  27      821.50      659.43    145.71 o 
   1   7  27    20919.63    20637.44    274.15 o 
   3   7  27    23686.15    23674.47    331.83 o 
   5   7  27    13811.96    13842.86    282.29 o 
   7   7  27     3198.06     2687.05    208.95 o 
   1   9  27    21912.76    20462.46    292.77 o 
   3   9  27     1195.46     1291.38    106.19 o 
   5   9  27     5659.70     5578.60    195.42 o 
   7   9  27      543.12      577.69    142.88 o 
   1  11  27    21452.51    21467.76    319.63 o 
   3  11  27     2995.61     3260.26    146.82 o 
   5  11  27     1898.04     1630.16    140.95 o 
   7  11  27     1497.67     2031.70    202.69 o 
   1  13  27    10799.74    11282.08    250.32 o 
   3  13  27    18210.19    16788.90    300.22 o 
   5  13  27     6595.89     5715.77    255.06 o 
   1  15  27      873.60     1030.12    125.29 o 
   3  15  27     4665.07     4401.21    185.60 o 
   5  15  27     3855.98     3921.96    291.65 o 
   1  17  27     6820.50     7397.92    256.54 o 
   3  17  27     2421.69     2443.23    200.24 o 
   5  17  27      885.29      649.53    149.58 o 
   1  19  27     1797.12     1955.51    178.23 o 
   3  19  27     1715.26     1606.38    246.58 o 
   1  21  27      979.06     1470.22    202.98 o 
   0   0  28    32305.52    31817.02    533.46 o 
   4   0  28      840.21     1028.96    115.12 o 
   8   0  28     8430.81     9683.10    601.60 o 
   2   2  28    58593.05    58324.88    672.37 o 
   4   2  28       28.71      -28.94     54.02 o 
   6   2  28    16785.42    16304.15    384.93 o 
   8   2  28      849.09      661.67    180.54 o 
   0   4  28     4703.01     4950.52    254.29 o 
   2   4  28     1916.62     1456.00     77.75 o 
   4   4  28     6410.56     6734.59    201.31 o 
   6   4  28      836.43      875.14    143.66 o 
   8   4  28      526.62      524.54    194.60 o 
   2   6  28     3276.89     3035.71    119.37 o 
   4   6  28      576.35      570.14     77.98 o 
   6   6  28     1918.61     2282.78    166.80 o 
   8   6  28       22.18     -128.05    128.05 o 
   0   8  28    83846.00    84261.08    740.30 o 
   2   8  28     2352.56     2520.39    124.65 o 
   4   8  28    28577.39    26533.08    359.90 o 
   6   8  28     1229.27     1141.79    209.92 o 
   2  10  28     8509.52     8573.80    212.88 o 
   4  10  28       98.49       39.15     71.97 o 
   6  10  28     3344.28     3961.71    248.22 o 
   0  12  28     7625.16     7944.04    898.06 o 
   2  12  28     1264.30     1488.49    121.54 o 
   4  12  28     4637.94     4629.70    185.00 o 
   6  12  28      700.10      371.97    150.21 o 
   2  14  28     4789.69     4930.83    192.92 o 
   4  14  28      267.85      182.99     88.68 o 
   6  14  28     2390.37     1800.03    265.45 o 
   0  16  28     3033.26     3253.59    285.61 o 
   2  16  28      885.37      758.46    117.69 o 
   4  16  28     3746.78     4355.73    222.93 o 
   2  18  28     7295.47     7279.52    257.30 o 
   4  18  28        1.31     -111.12    111.12 o 
   0  20  28     2452.59     3313.00    342.33 o 
   2  20  28       71.15      -96.80    120.12 o 
   1   1  29    24227.93    24474.44    315.80 o 
   3   1  29      813.32     1095.97     85.47 o 
   5   1  29     3079.50     3107.50    187.08 o 
   7   1  29     2651.67     2218.97    229.95 o 
   1   3  29       20.28       10.35     33.13 o 
   3   3  29     4001.98     3811.78    189.73 o 
   5   3  29       43.72       71.05     74.34 o 
   7   3  29      378.40      540.49    157.25 o 
   1   5  29     8778.46     9294.54    170.01 o 
   3   5  29    23562.95    23094.11    398.82 o 
   5   5  29     5526.64     5357.07    265.96 o 
   7   5  29      400.69      476.85    210.99 o 
   1   7  29     5200.97     5475.77    141.56 o 
   3   7  29      316.63      212.91     67.23 o 
   5   7  29      184.21       87.03     78.90 o 
   7   7  29        3.87      -16.89    126.59 o 
   1   9  29     2953.32     3147.44    148.19 o 
   3   9  29     4458.34     3937.86    161.86 o 
   5   9  29     1143.09     1079.49    125.11 o 
   7   9  29      219.89      337.23    134.97 o 
   1  11  29     4395.99     4370.14    175.96 o 
   3  11  29     3325.75     3252.53    159.17 o 
   5  11  29     1753.00     1516.39    133.78 o 
   7  11  29      934.87      756.24    224.52 o 
   1  13  29      995.97      842.90    103.29 o 
   3  13  29       61.66       67.52     77.54 o 
   5  13  29     1445.30     1514.48    172.52 o 
   1  15  29     3481.49     3580.92    207.23 o 
   3  15  29      507.25      701.35    109.93 o 
   5  15  29      871.77      727.22    148.64 o 
   1  17  29       67.87      291.18    113.56 o 
   3  17  29     1846.06     1734.76    199.85 o 
   5  17  29      177.97       29.23    191.47 o 
   1  19  29     1333.72     1584.32    169.14 o 
   3  19  29      844.44      868.05    159.37 o 
   1  21  29      327.89      563.02    192.94 o 
   2   0  30    65651.94    65646.21    762.78 o 
   6   0  30    21239.55    23306.11    771.46 o 
   0   2  30    82244.51    84428.05    698.17 o 
   2   2  30     1040.85      893.38     70.95 o 
   4   2  30     7998.52     7911.53    277.87 o 
   6   2  30      186.88       46.91    106.45 o 
   8   2  30     4244.44     4128.20    358.48 o 
   2   4  30    16556.17    16621.14    235.15 o 
   4   4  30      408.98      305.18     83.78 o 
   6   4  30    10602.48    11058.42    404.58 o 
   8   4  30       11.10     -120.38    174.92 o 
   0   6  30     1776.60     1822.81    115.86 o 
   2   6  30      356.13      329.75     65.73 o 
   4   6  30    26014.48    26579.99    365.06 o 
   6   6  30        8.29      -79.18     88.41 o 
   2   8  30    34968.61    35103.15    439.57 o 
   4   8  30     1005.95     1236.02    103.45 o 
   6   8  30     7070.36     6661.23    258.78 o 
   0  10  30    69918.05    69696.65    891.37 o 
   2  10  30      146.58      231.81     75.80 o 
   4  10  30    12643.64    12701.53    281.19 o 
   6  10  30      146.71       39.56    109.37 o 
   2  12  30     5699.29     5649.26    193.91 o 
   4  12  30       29.66        1.11     72.98 o 
   6  12  30     1688.75     1428.64    196.97 o 
   0  14  30     8081.72     7919.91    376.76 o 
   2  14  30       32.35      145.06     91.94 o 
   4  14  30    10496.33    10863.83    274.82 o 
   6  14  30       10.62      -59.96    132.76 o 
   2  16  30     7859.88     8498.33    261.83 o 
   4  16  30        3.96      147.34    118.02 o 
   0  18  30     4328.38     5143.69    379.76 o 
   2  18  30      336.32      488.75    120.94 o 
   4  18  30     5148.70     4507.88    300.51 o 
   2  20  30     6827.51     7194.59    308.21 o 
   1   1  31        5.85       -7.88     32.84 o 
   3   1  31     2067.98     1929.40    106.67 o 
   5   1  31      910.08      727.81    118.47 o 
   7   1  31      177.31      138.45    126.37 o 
   1   3  31      499.18      390.09     55.57 o 
   3   3  31        6.23       20.89     66.21 o 
   5   3  31       83.72       31.77     73.75 o 
   7   3  31       23.82      128.09    130.90 o 
   1   5  31        7.30       39.11     45.07 o 
   3   5  31     3780.41     3021.30    130.00 o 
   5   5  31     1898.92     1738.15    134.22 o 
   7   5  31     2771.27     3007.77    224.85 o 
   1   7  31     1184.34     1472.13     90.79 o 
   3   7  31     1378.93     1311.76    103.95 o 
   5   7  31      691.91      603.37    104.31 o 
   7   7  31      334.67      302.87    135.57 o 
   1   9  31      446.09      419.18     77.53 o 
   3   9  31       79.32        6.25     65.02 o 
   5   9  31       49.56      -58.70     77.80 o 
   7   9  31       54.80        9.70    130.52 o 
   1  11  31      167.53      117.57     72.76 o 
   3  11  31      958.04      884.20    113.24 o 
   5  11  31      534.18      807.36    127.03 o 
   7  11  31        5.20     -128.51    128.51 o 
   1  13  31      170.96      235.95     92.32 o 
   3  13  31      319.62      293.97     89.05 o 
   5  13  31      248.60      227.61    147.40 o 
   1  15  31     1835.46     1648.71    164.72 o 
   3  15  31        5.16      -17.43     87.77 o 
   5  15  31      961.36      989.67    165.59 o 
   1  17  31     1134.50     1418.53    168.29 o 
   3  17  31      935.19      927.05    140.44 o 
   1  19  31       67.26      147.58    114.78 o 
   3  19  31       45.06     -120.93    120.93 o 
   0   0  32   110275.36   107058.82   1396.50 o 
   4   0  32      570.31      654.15    108.79 o 
   8   0  32     2235.71     2065.06    345.74 o 
   2   2  32    45165.71    45545.68    908.28 o 
   4   2  32        0.95      -72.38     72.38 o 
   6   2  32     6841.12     6799.58    330.82 o 
   8   2  32      420.28      458.82    159.94 o 
   0   4  32    10683.30    11674.42    247.17 o 
   2   4  32       27.85       18.52     66.74 o 
   4   4  32    15620.90    16171.52    366.39 o 
   6   4  32      917.93      911.82    197.75 o 
   8   4  32      511.72      386.72    326.57 o 
   2   6  32     7796.66     7903.63    204.83 o 
   4   6  32     1097.94      956.07    111.94 o 
   6   6  32     4105.32     4799.53    261.34 o 
   0   8  32    52986.76    53718.53    702.69 o 
   2   8  32     6064.98     5818.88    168.41 o 
   4   8  32    16659.02    16014.16    384.14 o 
   6   8  32     1504.74     1355.40    148.68 o 
   2  10  32    18808.12    19645.63    327.66 o 
   4  10  32      125.59       26.50     72.75 o 
   6  10  32      541.91      480.09    141.38 o 
   0  12  32    11939.71    12530.91    885.17 o 
   2  12  32     1390.69     1395.80    123.73 o 
   4  12  32     3094.80     3204.72    167.46 o 
   6  12  32       79.56      155.18    134.02 o 
   2  14  32    10288.48    10415.46    266.69 o 
   4  14  32      149.92      193.48     95.93 o 
   6  14  32     2330.70     1779.91    288.75 o 
   0  16  32      960.58     1109.36    215.66 o 
   2  16  32      141.90       66.56    101.46 o 
   4  16  32     4910.03     4995.16    240.66 o 
   2  18  32     4648.54     4773.14    363.19 o 
   4  18  32      146.17      254.56    165.85 o 
   0  20  32     3101.43     3215.70    678.91 o 
   2  20  32       31.08     -245.94    245.94 o 
   1   1  33     2377.77     2636.54     98.26 o 
   3   1  33     2042.49     1992.78    118.79 o 
   5   1  33     1842.78     1950.43    193.14 o 
   7   1  33      219.06      139.87    132.91 o 
   1   3  33    36139.07    37395.38    354.01 o 
   3   3  33     5681.77     5799.04    211.38 o 
   5   3  33     3330.61     3525.42    166.32 o 
   7   3  33     3174.51     3173.50    271.47 o 
   1   5  33    27258.63    26676.06    322.73 o 
   3   5  33      961.11     1145.39    113.09 o 
   5   5  33     5340.41     5315.34    197.67 o 
   7   5  33     1394.63     1356.31    180.80 o 
   1   7  33    14288.57    14219.47    230.50 o 
   3   7  33     1699.30     2250.00    127.90 o 
   5   7  33     1182.51     1347.84    126.64 o 
   7   7  33      484.13      200.93    130.21 o 
   1   9  33     9174.08     8813.26    267.79 o 
   3   9  33      137.63      179.06     72.37 o 
   5   9  33      649.23      675.33    113.94 o 
   7   9  33     1321.46      829.71    213.35 o 
   1  11  33     1660.29     1763.57    137.96 o 
   3  11  33     4683.72     4478.04    189.17 o 
   5  11  33       46.21      -13.00     91.40 o 
   1  13  33     1036.92     1372.50    149.88 o 
   3  13  33    16652.15    16323.55    335.01 o 
   5  13  33     4670.46     4351.94    248.38 o 
   1  15  33      115.07      -71.21     86.98 o 
   3  15  33    14476.78    14311.23    350.38 o 
   5  15  33      110.31     -120.80    125.92 o 
   1  17  33     1095.82     1604.41    179.43 o 
   3  17  33      742.27      357.81    122.76 o 
   1  19  33     1719.39     2070.37    242.90 o 
   3  19  33     1277.34     1040.12    236.34 o 
   2   0  34     3328.62     3115.68    349.32 o 
   6   0  34       54.05       79.29    193.36 o 
   0   2  34       44.61       -0.32     52.68 o 
   2   2  34     7677.97     7736.36    194.59 o 
   4   2  34     7628.72     6880.60    216.61 o 
   6   2  34     4410.03     3943.27    277.85 o 
   2   4  34     5320.84     5591.29    152.87 o 
   4   4  34        2.35       16.03     85.66 o 
   6   4  34      485.79      497.66    131.20 o 
   0   6  34       71.61      -10.16     75.62 o 
   2   6  34     5590.35     5680.57    213.95 o 
   4   6  34     2765.70     2895.52    201.68 o 
   6   6  34        1.86      156.16    119.19 o 
   2   8  34     2155.04     2150.77    163.80 o 
   4   8  34       77.83       25.49     74.59 o 
   6   8  34     1041.86      639.76    150.60 o 
   0  10  34     7977.49     9243.73    379.47 o 
   2  10  34    19415.28    19409.98    308.02 o 
   4  10  34      137.70      100.88     80.34 o 
   6  10  34        0.65       55.26    110.18 o 
   2  12  34      207.97      134.49    101.66 o 
   4  12  34        7.82       41.91     81.57 o 
   6  12  34     1770.21     1604.24    194.87 o 
   0  14  34     1269.48     1191.00    212.69 o 
   2  14  34       31.89      -80.98     80.98 o 
   4  14  34     1542.49     1508.59    142.56 o 
   2  16  34      712.13      583.66    181.26 o 
   4  16  34     1651.58     1646.26    173.20 o 
   0  18  34     1836.11     1557.26    267.38 o 
   2  18  34        6.05       74.75    118.73 o 
   1   1  35    25765.47    25688.03    293.09 o 
   3   1  35     1005.23     1193.69    107.18 o 
   5   1  35     2373.86     2465.59    218.86 o 
   7   1  35      246.43      177.73    146.75 o 
   1   3  35     3967.93     4010.29    135.15 o 
   3   3  35    25716.46    26436.35    413.55 o 
   5   3  35    22076.24    20619.81    442.04 o 
   7   3  35      769.53     1062.13    190.43 o 
   1   5  35    55697.25    57647.44    534.29 o 
   3   5  35     8250.67     8688.23    232.37 o 
   5   5  35     1153.93     1143.18    126.21 o 
   7   5  35      874.53      623.91    224.27 o 
   1   7  35     5968.03     6362.09    179.29 o 
   3   7  35     9680.23     8765.59    216.28 o 
   5   7  35     2303.23     2436.12    177.66 o 
   7   7  35     7341.70     6870.55    317.84 o 
   1   9  35    13071.61    13758.94    291.23 o 
   3   9  35     3088.21     3070.02    151.29 o 
   5   9  35       38.31        0.35     84.88 o 
   1  11  35     4713.58     4771.91    199.53 o 
   3  11  35     8856.85     8394.23    253.22 o 
   5  11  35     1400.14     1353.02    146.29 o 
   1  13  35     7064.77     6913.54    313.83 o 
   3  13  35     3938.92     4115.49    260.21 o 
   5  13  35     4038.12     4032.12    226.85 o 
   1  15  35      614.95      661.03    147.61 o 
   3  15  35    13700.51    13817.67    342.71 o 
   5  15  35     2689.53     1902.71    261.62 o 
   1  17  35     5091.15     5252.06    273.60 o 
   3  17  35      120.18      126.95    110.15 o 
   1  19  35     1764.35     2094.16    228.69 o 
   0   0  36   194006.33   193071.02   1823.14 o 
   4   0  36     3652.94     3235.37    315.29 o 
   2   2  36     2698.82     2597.98    134.30 o 
   4   2  36      674.20      641.87    104.60 o 
   6   2  36     2437.29     2123.43    224.96 o 
   0   4  36     8305.25     8798.25    276.82 o 
   2   4  36     1093.97      977.87     96.08 o 
   4   4  36       57.68       -0.99     81.84 o 
   6   4  36     3905.20     3600.85    314.53 o 
   2   6  36     7315.84     7065.96    195.51 o 
   4   6  36      131.71       88.07     85.62 o 
   6   6  36       69.01      -37.77    145.58 o 
   0   8  36       17.92      -36.63     88.93 o 
   2   8  36       18.51      -63.65     63.65 o 
   4   8  36     6400.74     6870.92    407.39 o 
   6   8  36        8.65     -106.88    106.88 o 
   2  10  36     9222.03     9875.98    247.38 o 
   4  10  36     1195.23     1226.66    129.87 o 
   6  10  36      646.08      673.53    140.31 o 
   0  12  36    10021.56    11075.78    439.03 o 
   2  12  36     6718.63     6271.88    235.66 o 
   4  12  36        6.25       -1.03     75.45 o 
   6  12  36      107.88      -15.45    169.44 o 
   2  14  36       38.06       26.00     95.93 o 
   4  14  36      338.67      276.86    111.05 o 
   0  16  36      295.21      237.41    210.55 o 
   2  16  36        5.06      125.91    111.63 o 
   4  16  36     1266.96     1079.50    163.70 o 
   2  18  36     1193.74     1241.44    165.39 o 
   1   1  37      788.54      781.07     88.76 o 
   3   1  37     6033.64     5793.68    192.26 o 
   5   1  37     6937.04     6591.92    315.47 o 
   7   1  37      706.73      763.02    190.31 o 
   1   3  37     5159.44     5523.35    150.82 o 
   3   3  37     5916.31     5973.37    223.82 o 
   5   3  37     2707.80     2518.70    197.97 o 
   7   3  37     1557.09     1847.41    250.64 o 
   1   5  37     2387.48     2502.37    116.62 o 
   3   5  37    33129.89    31192.45    430.56 o 
   5   5  37    18355.79    19067.59    346.94 o 
   7   5  37     2787.45     2850.94    378.33 o 
   1   7  37      128.53      108.71     73.33 o 
   3   7  37     7088.74     7725.58    231.73 o 
   5   7  37     3213.84     3548.52    187.91 o 
   7   7  37      933.53      972.49    212.11 o 
   1   9  37     5128.87     5208.35    200.27 o 
   3   9  37     2991.76     2743.72    153.24 o 
   5   9  37      152.18       82.20     97.90 o 
   1  11  37     2414.99     2473.18    162.08 o 
   3  11  37     2469.84     2432.40    152.49 o 
   5  11  37     2093.67     1947.75    162.74 o 
   1  13  37     4307.26     4808.24    251.80 o 
   3  13  37      785.83      702.06    124.34 o 
   5  13  37     1383.07     1033.43    143.23 o 
   1  15  37    10395.68    10525.67    338.16 o 
   3  15  37      551.67      411.49    112.23 o 
   1  17  37      541.17      891.44    156.51 o 
   3  17  37       81.85      167.40    127.24 o 
   1  19  37     4242.38     4182.14    317.24 o 
   2   0  38    72666.81    75419.99    956.01 o 
   6   0  38     9664.72     9332.15    558.17 o 
   0   2  38     2613.15     2549.23    175.10 o 
   2   2  38       25.47       41.56     69.54 o 
   4   2  38     8108.93     8327.57    245.33 o 
   6   2  38      215.12      -57.35    112.75 o 
   2   4  38     7902.09     7761.68    270.56 o 
   4   4  38      588.38      466.45    107.51 o 
   6   4  38     4474.24     5152.23    374.61 o 
   0   6  38     3324.23     3261.96    203.25 o 
   2   6  38      474.28      517.69     87.38 o 
   4   6  38    26397.11    26351.90    479.77 o 
   6   6  38      119.70      -64.24    114.70 o 
   2   8  38     5602.85     5396.47    249.81 o 
   4   8  38      124.18       93.45     94.19 o 
   6   8  38     5377.33     6168.81    370.64 o 
   0  10  38    39648.61    43790.89   1602.75 o 
   2  10  38    26308.86    24528.68    420.60 o 
   4  10  38     9683.74     9980.01    318.12 o 
   6  10  38      611.98      476.03    181.92 o 
   2  12  38     3538.35     4174.98    209.45 o 
   4  12  38      782.33      619.10    121.02 o 
   0  14  38     4086.61     4341.13    340.30 o 
   2  14  38     3305.56     3438.35    225.42 o 
   4  14  38      816.15     1130.33    147.00 o 
   2  16  38     4895.61     5426.28    279.01 o 
   4  16  38      225.26       -7.31    166.22 o 
   0  18  38     4124.10     5361.34    413.09 o 
   2  18  38      863.65      871.63    207.47 o 
   1   1  39      402.58      342.86     75.77 o 
   3   1  39      167.22      132.48     87.75 o 
   5   1  39      230.57      201.02    123.96 o 
   7   1  39      332.12      119.43    143.38 o 
   1   3  39    15986.72    16058.13    251.29 o 
   3   3  39      666.01      876.82    119.19 o 
   5   3  39      788.71      625.39    141.35 o 
   7   3  39        4.40      -17.22    132.87 o 
   1   5  39    31458.42    31133.93    438.78 o 
   3   5  39     3452.05     2745.07    175.18 o 
   5   5  39     2429.98     2173.57    158.27 o 
   7   5  39      532.29      734.92    274.50 o 
   1   7  39      924.08     1058.25    114.57 o 
   3   7  39     8358.23     7781.03    260.03 o 
   5   7  39       77.99       87.09     90.54 o 
   1   9  39      467.41      421.06    105.71 o 
   3   9  39     5534.11     4975.58    209.27 o 
   5   9  39      201.34       65.53     99.64 o 
   1  11  39     5487.48     5153.08    239.88 o 
   3  11  39     4580.91     4350.31    188.05 o 
   5  11  39      157.91       58.34    106.73 o 
   1  13  39     1739.58     2201.77    191.10 o 
   3  13  39     1256.84     1305.66    149.12 o 
   5  13  39      444.97      548.30    130.76 o 
   1  15  39      945.60      739.87    144.86 o 
   3  15  39     3911.38     3463.04    249.13 o 
   1  17  39      228.42      186.67    157.53 o 
   3  17  39      184.30      315.76    150.88 o 
   0   0  40      328.57      177.17    104.97 o 
   4   0  40    35648.69    32855.13    932.43 o 
   2   2  40    49338.41    49771.14    714.21 o 
   4   2  40      171.69      296.47    117.49 o 
   6   2  40     7393.27     8437.72    443.65 o 
   0   4  40      521.86      513.89    118.55 o 
   2   4  40     5698.10     5374.83    224.79 o 
   4   4  40    25672.28    24939.55    610.44 o 
   6   4  40      195.71      134.23    126.64 o 
   2   6  40    11022.28    11339.16    287.98 o 
   4   6  40       34.50      -37.36     89.61 o 
   6   6  40     9219.98     9224.16    500.46 o 
   0   8  40    55894.80    56328.98   1319.16 o 
   2   8  40      294.24      200.58     82.37 o 
   4   8  40    16530.18    17055.26    362.55 o 
   6   8  40      177.07      -56.42    123.48 o 
   2  10  40     3823.30     3521.52    189.03 o 
   4  10  40      215.81       72.24     96.68 o 
   6  10  40    11317.59    12098.14    492.19 o 
   0  12  40    19854.44    19120.34    593.20 o 
   2  12  40       12.34      131.30    102.51 o 
   4  12  40     9035.92     8904.88    300.32 o 
   2  14  40     3023.94     3264.26    230.62 o 
   4  14  40      553.54      468.34    122.25 o 
   0  16  40     6969.81     8342.25    477.00 o 
   2  16  40     3538.90     3417.76    245.09 o 
   1   1  41     7427.63     7826.39    230.60 o 
   3   1  41     4714.19     4150.13    204.74 o 
   5   1  41     4623.83     4194.42    274.85 o 
   7   1  41        4.42       82.12    191.35 o 
   1   3  41    11975.03    11509.70    249.48 o 
   3   3  41     1994.51     1739.30    150.23 o 
   5   3  41     1557.56     2313.81    378.92 o 
   1   5  41     4754.25     4653.92    169.88 o 
   3   5  41     3970.85     3413.07    203.81 o 
   5   5  41     2571.09     2082.90    197.06 o 
   1   7  41     1104.22     1067.76    122.52 o 
   3   7  41     8946.40     8840.98    319.04 o 
   5   7  41      208.80       20.09    105.92 o 
   1   9  41       21.16       60.23     86.41 o 
   3   9  41        2.50       41.17     96.38 o 
   5   9  41      457.17      445.04    119.98 o 
   1  11  41       29.14       61.44     97.66 o 
   3  11  41       41.48       21.52    108.80 o 
   5  11  41      960.16      938.52    141.44 o 
   1  13  41     2242.57     2569.99    276.74 o 
   3  13  41     2103.03     2255.73    187.67 o 
   1  15  41     1100.64     1096.09    167.85 o 
   3  15  41     1586.87     1359.69    175.99 o 
   1  17  41     1448.79     1952.11    207.50 o 
   2   0  42    53647.78    54918.23   1155.41 o 
   6   0  42     6045.15     6621.60    504.26 o 
   0   2  42    13024.06    13130.40    459.57 o 
   2   2  42        9.20      104.59     77.31 o 
   4   2  42     5002.99     4903.54    442.83 o 
   6   2  42     1193.83     1196.06    198.94 o 
   2   4  42    18937.10    20042.57    402.88 o 
   4   4  42      251.21      195.51    106.67 o 
   6   4  42     3085.67     3090.22    271.45 o 
   0   6  42    49790.10    49857.36    738.20 o 
   2   6  42     2165.66     1876.53    155.04 o 
   4   6  42     9086.77     9298.89    318.99 o 
   6   6  42       67.55       22.83    167.02 o 
   2   8  42     6375.95     6343.55    269.59 o 
   4   8  42       10.26      162.16    103.61 o 
   6   8  42     1919.17     1631.32    236.92 o 
   0  10  42    34884.27    35900.89   1018.37 o 
   2  10  42     9536.69     9288.52    409.78 o 
   4  10  42     6642.26     6765.83    257.96 o 
   2  12  42     6314.90     6423.49    280.16 o 
   4  12  42      802.38      668.88    151.45 o 
   0  14  42      159.62       36.88    166.37 o 
   2  14  42     2737.11     2857.70    225.66 o 
   4  14  42     6464.62     6244.53    396.35 o 
   2  16  42     8430.87     8759.48    394.45 o 
   1   1  43    14445.83    14457.22    280.89 o 
   3   1  43     5219.34     5375.49    231.82 o 
   5   1  43     3054.67     3319.37    333.67 o 
   1   3  43     4687.56     5198.01    204.54 o 
   3   3  43    10171.13    10312.87    298.93 o 
   5   3  43     4449.68     4787.44    299.74 o 
   1   5  43     7224.97     6837.73    221.72 o 
   3   5  43    24463.88    24308.96    464.37 o 
   5   5  43    11621.99    12272.13    376.74 o 
   1   7  43    10290.80    10390.61    327.62 o 
   3   7  43     2099.86     2117.41    171.55 o 
   5   7  43      658.21      508.74    127.71 o 
   1   9  43      217.01      271.08     97.60 o 
   3   9  43     9122.13     8951.43    294.79 o 
   5   9  43     1140.36      713.74    133.30 o 
   1  11  43    13758.03    13837.81    413.06 o 
   3  11  43     2562.12     3130.91    238.51 o 
   5  11  43     1157.60     1392.41    185.98 o 
   1  13  43     3620.75     4354.94    306.38 o 
   3  13  43     2351.35     2803.96    315.24 o 
   1  15  43     6327.35     6921.42    412.43 o 
   3  15  43      284.12      171.98    139.98 o 
   1  17  43     1250.74     1723.26    291.50 o 
   0   0  44    29843.11    29012.86   1031.26 o 
   4   0  44     1151.27      925.52    339.46 o 
   2   2  44     2306.87     2322.92    163.64 o 
   4   2  44       14.71       34.87    163.73 o 
   6   2  44     2678.68     3047.04    271.64 o 
   0   4  44     7096.38     6810.67    282.98 o 
   2   4  44      409.66      245.24     95.60 o 
   4   4  44      986.51      810.92    138.97 o 
   6   4  44     1137.74     1138.18    200.95 o 
   2   6  44     3546.02     4018.61    230.01 o 
   4   6  44      283.78       -8.00    102.34 o 
   6   6  44      465.44      508.96    189.62 o 
   0   8  44     2911.71     2546.62    343.75 o 
   2   8  44      588.07      777.59    144.97 o 
   4   8  44     1042.02     1255.53    157.19 o 
   2  10  44     1612.47     1685.24    163.01 o 
   4  10  44       63.21      114.12    116.23 o 
   0  12  44     1912.37     1946.36    267.92 o 
   2  12  44      124.79      221.31    121.59 o 
   4  12  44     2042.62     2111.89    191.53 o 
   2  14  44     1316.77     1356.00    215.12 o 
   0  16  44        8.20      -41.32    157.65 o 
   2  16  44      281.93      270.60    163.58 o 
   1   1  45    24789.97    24077.48    413.37 o 
   3   1  45     2563.76     2955.62    222.65 o 
   5   1  45     4833.79     5382.05    385.77 o 
   1   3  45    16548.79    16463.36    347.25 o 
   3   3  45     9952.63     9864.18    436.72 o 
   5   3  45     8351.13     8427.24    422.70 o 
   1   5  45    18656.49    18909.42    430.42 o 
   3   5  45    10441.94    11202.49    319.04 o 
   5   5  45     3660.74     3651.73    278.13 o 
   1   7  45     7993.56     8330.91    256.17 o 
   3   7  45     9445.40     9123.58    373.28 o 
   5   7  45     5416.19     5177.59    229.78 o 
   1   9  45    10009.13    11051.29    325.37 o 
   3   9  45     5320.08     5194.37    279.22 o 
   5   9  45       27.25      -14.59    102.57 o 
   1  11  45     8118.44     8764.33    315.77 o 
   3  11  45     5685.69     5591.80    324.99 o 
   1  13  45     5473.22     5738.94    283.36 o 
   3  13  45     7242.77     7527.55    339.39 o 
   1  15  45     1566.62     1675.84    198.12 o 
   2   0  46      829.73      840.72    269.75 o 
   6   0  46      270.66      309.38    317.97 o 
   0   2  46     3884.30     4658.51    378.13 o 
   2   2  46      680.23      785.20    123.96 o 
   4   2  46     1084.99     1178.29    176.72 o 
   6   2  46     1322.25     1169.72    282.52 o 
   2   4  46      666.89      464.49    127.93 o 
   4   4  46     1020.52      816.21    144.38 o 
   6   4  46      170.39      164.40    209.05 o 
   0   6  46      219.16      -16.20    109.11 o 
   2   6  46     1921.87     2087.84    192.44 o 
   4   6  46      114.42      126.01    114.64 o 
   2   8  46     3507.69     3427.97    277.85 o 
   4   8  46      179.32      290.81    127.26 o 
   0  10  46      864.60      711.02    204.21 o 
   2  10  46      533.97      392.99    132.67 o 
   4  10  46      429.68      465.93    142.10 o 
   2  12  46       42.76      -39.38    104.23 o 
   4  12  46        0.40       75.18    132.28 o 
   0  14  46      773.20      766.04    481.26 o 
   2  14  46       31.67       28.36    128.27 o 
   1   1  47    11288.36    11720.28    428.66 o 
   3   1  47     4148.39     4135.13    293.55 o 
   5   1  47     2481.94     2661.63    252.13 o 
   1   3  47     5670.22     5601.83    227.33 o 
   3   3  47     5041.64     4985.45    241.06 o 
   5   3  47     7538.97     7304.08    365.22 o 
   1   5  47    11273.59    11359.55    340.43 o 
   3   5  47     6036.41     6063.84    257.54 o 
   5   5  47     4641.22     4473.08    303.27 o 
   1   7  47     6222.06     6605.34    368.40 o 
   3   7  47     5730.32     5950.14    295.77 o 
   5   7  47     1492.26     1632.55    218.70 o 
   1   9  47     5066.59     4478.61    238.55 o 
   3   9  47     2927.20     2884.85    239.27 o 
   1  11  47     5694.19     6303.54    368.40 o 
   3  11  47     3007.58     2595.11    265.52 o 
   1  13  47     1875.53     1988.49    203.97 o 
   3  13  47     4579.32     5058.92    400.52 o 
   1  15  47      688.88      832.82    231.07 o 
   0   0  48    20761.71    19035.39    902.35 o 
   4   0  48     2313.79     2641.15    338.84 o 
   2   2  48    11410.91    11420.23    388.34 o 
   4   2  48      484.57      402.09    140.99 o 
   0   4  48     2265.27     1639.80    267.17 o 
   2   4  48       51.28       69.98    111.28 o 
   4   4  48     5284.07     5345.60    305.48 o 
   2   6  48     3373.79     3223.82    228.92 o 
   4   6  48        7.37      -89.97    105.53 o 
   0   8  48    10208.27    10530.04    454.21 o 
   2   8  48      921.14     1375.46    178.08 o 
   4   8  48     7938.28     8188.35    321.26 o 
   2  10  48     5777.60     5814.85    308.86 o 
   4  10  48        0.02     -100.11    125.20 o 
   0  12  48     5204.83     5619.68    402.27 o 
   2  12  48      596.27      457.02    165.79 o 
   2  14  48     2728.60     3377.39    489.85 o 
   1   1  49     9269.77     9338.86    369.64 o 
   3   1  49      273.47      315.83    130.93 o 
   5   1  49      612.52      339.45    153.71 o 
   1   3  49     1254.00     1036.24    138.82 o 
   3   3  49      373.40      286.43    117.29 o 
   5   3  49      848.64      978.68    190.42 o 
   1   5  49     1791.10     1935.05    189.67 o 
   3   5  49     5879.54     6377.70    303.88 o 
   5   5  49     1349.27     1061.28    321.07 o 
   1   7  49      823.83      566.31    136.93 o 
   3   7  49     1751.24     1382.13    187.17 o 
   1   9  49     2317.97     2521.61    240.71 o 
   3   9  49     1035.08      934.42    174.33 o 
   1  11  49     1634.35     1772.44    191.20 o 
   3  11  49     1305.05      802.02    176.74 o 
   1  13  49      640.13      689.22    163.94 o 
   2   0  50    28331.78    28749.57    770.46 o 
   0   2  50    20304.40    22490.64    725.70 o 
   2   2  50      460.29      368.64    175.88 o 
   4   2  50     5597.94     4173.37    483.76 o 
   2   4  50    11195.56    11643.48    371.58 o 
   4   4  50      222.10       -7.05    123.30 o 
   0   6  50     7805.89     7734.47    653.13 o 
   2   6  50     1056.85      730.33    156.42 o 
   4   6  50     7863.74     8082.25    320.88 o 
   2   8  50    10404.90    10774.46    469.47 o 
   4   8  50       43.28      101.35    142.20 o 
   0  10  50    25442.94    27251.09    765.95 o 
   2  10  50      396.58      417.57    162.14 o 
   2  12  50     4174.69     4577.38    459.77 o 
   1   1  51       42.15       28.86    131.57 o 
   3   1  51       79.86       25.23    117.86 o 
   5   1  51        2.03      -34.83    171.20 o 
   1   3  51       29.27      -12.37    150.13 o 
   3   3  51      591.78      599.81    140.18 o 
   5   3  51       23.55      -19.68    187.21 o 
   1   5  51     1827.71     2129.67    201.04 o 
   3   5  51     1000.21      845.34    186.06 o 
   1   7  51     1062.20      986.25    236.92 o 
   3   7  51      476.65      165.73    131.61 o 
   1   9  51       98.18       36.99    141.14 o 
   3   9  51      381.09      227.77    147.53 o 
   1  11  51       76.46      -82.57    146.49 o 
   0   0  52    11614.05    12435.31    799.23 o 
   4   0  52     2724.44     3093.36    368.30 o 
   2   2  52     9734.31     9118.84    396.93 o 
   4   2  52       18.96      -58.85    139.23 o 
   0   4  52     8426.74     8412.82    739.07 o 
   2   4  52       24.93      -56.61    128.65 o 
   4   4  52     4065.69     3779.41    278.21 o 
   2   6  52     4174.68     3732.69    258.29 o 
   4   6  52      285.37     -147.19    166.60 o 
   0   8  52    16934.22    17978.35    996.89 o 
   2   8  52      531.32      759.96    168.20 o 
   2  10  52     4447.52     4417.02    384.91 o 
   0  12  52     1356.95      799.23    326.57 o 
   1   1  53     1317.74      952.70    202.54 o 
   3   1  53     1155.67     1125.75    183.37 o 
   1   3  53     7795.95     7963.90    396.30 o 
   3   3  53      336.83      308.91    168.81 o 
   1   5  53     4230.04     3983.76    317.47 o 
   3   5  53     2770.84     2893.52    248.01 o 
   1   7  53      971.46      893.41    184.14 o 
   3   7  53     1761.07     1192.79    184.66 o 
   1   9  53     3345.69     3165.52    415.95 o 
   3   9  53      149.75      429.69    343.75 o 
   1  11  53      556.97      137.50    249.22 o 
   2   0  54       12.54       68.75    317.97 o 
   0   2  54      230.09      418.74    221.74 o 
   2   2  54       25.36      -27.53    166.69 o 
   4   2  54     1123.12      980.05    249.15 o 
   2   4  54     1014.77      789.93    168.28 o 
   4   4  54        4.19      -49.27    181.09 o 
   0   6  54      467.64      266.41    300.78 o 
   2   6  54      775.51      678.08    162.35 o 
   2   8  54      727.19      809.21    176.89 o 
   1   1  55     4043.20     3561.86    269.08 o 
   3   1  55      139.85      144.25    170.59 o 
   1   3  55      717.34      840.00    214.74 o 
   3   3  55     2329.32     2764.13    428.70 o 
   1   5  55     2529.50     2518.05    291.70 o 
   3   5  55     1981.95     1498.69    246.49 o 
   1   7  55      447.32      507.04    249.15 o 
   1   9  55     1654.32     1535.54    280.79 o 
   0   0  56     8296.29    10862.63    816.42 o 
   2   2  56     1114.34     1528.54    285.88 o 
   0   4  56       47.54      -94.53    292.19 o 
   2   4  56        0.02      114.70    187.00 o 
   2   6  56       97.95       76.54    151.42 o 
   0   8  56      888.84     1538.30    446.88 o 
   1   1  57     1523.14     1045.99    232.12 o 
   1   3  57     6527.31     7212.28    418.26 o 
   1   5  57      616.94     1506.03    250.33 o 
   1   7  57     3846.45     2767.22    524.23 o 
   2   0  58       41.15      103.13    352.35 o 
   0   2  58     8860.41     8761.70    552.89 o 
   2   2  58       50.50       25.78    236.99 o 
   2   4  58      375.12      292.48    269.14 o 
   0   6  58      253.43      644.54    369.54 o 
   1   1  59     2729.19     3017.76    456.07 o 
   1   3  59      216.23       13.22    232.01 o 
   0   0  60    14818.17    14893.15   1005.48 o 
                                                 
